# Supplementary material for: The Effect of N‑Donor Ligands on Activation of [Ru(tpy)(L–py)(AcCN)]2+ Precatalysts in CO2 Reduction Reaction Electrocatalysis
Source: Inorg Chem. 2026 Jun 18;65(26):15164–73. doi: 10.1021/acs.inorgchem.6c02082 (PMC13343509; doi:10.1021/acs.inorgchem.6c02082)
Supplement: Supplementary file 2 [file ic6c02082_si_002.zip]

Archive with 449 entries (282 files):
- xyz_coordinates/
- xyz_coordinates/123-trz/
- xyz_coordinates/123-trz/AcCN/
- xyz_coordinates/123-trz/AcCN/c-1Ru_py-123trz_AcCN_0.xyz
- xyz_coordinates/123-trz/AcCN/c-1Ru_py-123trz_AcCN_2+.xyz
- xyz_coordinates/123-trz/AcCN/c-2Ru_py-123trz_AcCN_+.xyz
- xyz_coordinates/123-trz/AcCN/c-3Ru_py-123trz_AcCN_0.xyz
- xyz_coordinates/123-trz/AcCN/SP_c-1Ru_py-123trz_AcCN_0/
- xyz_coordinates/123-trz/AcCN/SP_c-1Ru_py-123trz_AcCN_0/c-1Ru_py-123trz_AcCN_0.xyz
- xyz_coordinates/123-trz/AcCN/SP_c-1Ru_py-123trz_AcCN_2+/
- xyz_coordinates/123-trz/AcCN/SP_c-1Ru_py-123trz_AcCN_2+/c-1Ru_py-123trz_AcCN_2+.xyz
- xyz_coordinates/123-trz/AcCN/SP_c-2Ru_py-123trz_AcCN_+/
- xyz_coordinates/123-trz/AcCN/SP_c-2Ru_py-123trz_AcCN_+/c-2Ru_py-123trz_AcCN_+.xyz
- xyz_coordinates/123-trz/AcCN/SP_c-3Ru_py-123trz_AcCN_0/
- xyz_coordinates/123-trz/AcCN/SP_c-3Ru_py-123trz_AcCN_0/c-3Ru_py-123trz_AcCN_0.xyz
- xyz_coordinates/123-trz/AcCN/SP_t-1Ru_py-123trz_AcCN_0/
- xyz_coordinates/123-trz/AcCN/SP_t-1Ru_py-123trz_AcCN_0/t-1Ru_py-123trz_AcCN_0.xyz
- xyz_coordinates/123-trz/AcCN/SP_t-1Ru_py-123trz_AcCN_2+/
- xyz_coordinates/123-trz/AcCN/SP_t-1Ru_py-123trz_AcCN_2+/t-1Ru_py-123trz_AcCN_2+.xyz
- xyz_coordinates/123-trz/AcCN/SP_t-2Ru_py-123trz_AcCN_+/
- xyz_coordinates/123-trz/AcCN/SP_t-2Ru_py-123trz_AcCN_+/t-2Ru_py-123trz_AcCN_+.xyz
- xyz_coordinates/123-trz/AcCN/SP_t-3Ru_py-123trz_AcCN_0/
- xyz_coordinates/123-trz/AcCN/SP_t-3Ru_py-123trz_AcCN_0/t-3Ru_py-123trz_AcCN_0.xyz
- xyz_coordinates/123-trz/AcCN/t-1Ru_py-123trz_AcCN_0.xyz
- xyz_coordinates/123-trz/AcCN/t-1Ru_py-123trz_AcCN_2+.xyz
- xyz_coordinates/123-trz/AcCN/t-2Ru_py-123trz_AcCN_+.xyz
- xyz_coordinates/123-trz/AcCN/t-3Ru_py-123trz_AcCN_0.xyz
- xyz_coordinates/123-trz/CO2/
- xyz_coordinates/123-trz/CO2/c-1Ru_py-123trz_CO2_0.xyz
- xyz_coordinates/123-trz/CO2/SP_c-1Ru_py-123trz_CO2_0/
- xyz_coordinates/123-trz/CO2/SP_c-1Ru_py-123trz_CO2_0/c-1Ru_py-123trz_CO2_0.xyz
- xyz_coordinates/123-trz/CO2/SP_t-1Ru_py-123trz_CO2_0/
- xyz_coordinates/123-trz/CO2/SP_t-1Ru_py-123trz_CO2_0/t-1Ru_py-123trz_CO2_0.xyz
- xyz_coordinates/123-trz/CO2/t-1Ru_py-123trz_CO2_0.xyz
- xyz_coordinates/123-trz/ML5/
- xyz_coordinates/123-trz/ML5/1Ru_py-123trz_0.xyz
- xyz_coordinates/123-trz/ML5/c-2Ru_py-123trz_+.xyz
- xyz_coordinates/123-trz/ML5/c-3Ru_py-123trz_0.xyz
- xyz_coordinates/123-trz/ML5/SP_1Ru_py-123trz_0/
- xyz_coordinates/123-trz/ML5/SP_1Ru_py-123trz_0/1Ru_py-123trz_0.xyz
- xyz_coordinates/123-trz/ML5/SP_1Ru_py-123trz_0/charges
- xyz_coordinates/123-trz/ML5/SP_1Ru_py-123trz_0/energy
- xyz_coordinates/123-trz/ML5/SP_1Ru_py-123trz_0/gradient
- xyz_coordinates/123-trz/ML5/SP_1Ru_py-123trz_0/wbo
- xyz_coordinates/123-trz/ML5/SP_1Ru_py-123trz_0/xtbrestart
- xyz_coordinates/123-trz/ML5/SP_c-2Ru_py-123trz_+/
- xyz_coordinates/123-trz/ML5/SP_c-2Ru_py-123trz_+/c-2Ru_py-123trz_+.xyz
- xyz_coordinates/123-trz/ML5/SP_c-3Ru_py-123trz_0/
- xyz_coordinates/123-trz/ML5/SP_c-3Ru_py-123trz_0/c-3Ru_py-123trz_0.xyz
- xyz_coordinates/123-trz/ML5/SP_t-2Ru_py-123trz_+/
- xyz_coordinates/123-trz/ML5/SP_t-2Ru_py-123trz_+/t-2Ru_py-123trz_+.xyz
- xyz_coordinates/123-trz/ML5/SP_t-3Ru_py-123trz_0/
- xyz_coordinates/123-trz/ML5/SP_t-3Ru_py-123trz_0/t-3Ru_py-123trz_0.xyz
- xyz_coordinates/123-trz/ML5/t-2Ru_py-123trz_+.xyz
- xyz_coordinates/123-trz/ML5/t-3Ru_py-123trz_0.xyz
- xyz_coordinates/123-trz/TS/
- xyz_coordinates/123-trz/TS/c-TS_add-py-123trz.xyz
- xyz_coordinates/123-trz/TS/c-TS_diss-py-123trz.xyz
- xyz_coordinates/123-trz/TS/SP_c-TS_add-py-123trz/
- xyz_coordinates/123-trz/TS/SP_c-TS_add-py-123trz/c-TS_add-py-123trz.xyz
- xyz_coordinates/123-trz/TS/SP_c-TS_diss-py-123trz/
- xyz_coordinates/123-trz/TS/SP_c-TS_diss-py-123trz/c-TS_diss-py-123trz.xyz
- xyz_coordinates/123-trz/TS/SP_t-ReaTS_add-py-123trz/
- xyz_coordinates/123-trz/TS/SP_t-ReaTS_add-py-123trz/t-ReaTS_add-py-123trz.xyz
- xyz_coordinates/123-trz/TS/SP_t-TS_add-py-123trz/
- xyz_coordinates/123-trz/TS/SP_t-TS_add-py-123trz/t-TS_add-py-123trz.xyz
- xyz_coordinates/123-trz/TS/SP_t-TS_diss-py-123trz/
- xyz_coordinates/123-trz/TS/SP_t-TS_diss-py-123trz/t-TS_diss-py-123trz.xyz
- xyz_coordinates/123-trz/TS/t-TS_add-py-123trz.xyz
- xyz_coordinates/123-trz/TS/t-TS_diss-py-123trz.xyz
- xyz_coordinates/bpy/
- xyz_coordinates/bpy/AcCN/
- xyz_coordinates/bpy/AcCN/1Ru_bpy_AcCN_0.xyz
- xyz_coordinates/bpy/AcCN/1Ru_bpy_AcCN_2+.xyz
- xyz_coordinates/bpy/AcCN/2Ru_bpy_AcCN_+.xyz
- xyz_coordinates/bpy/AcCN/3Ru_bpy_AcCN_0.xyz
- xyz_coordinates/bpy/AcCN/SP-1red2/
- xyz_coordinates/bpy/AcCN/SP-1red2/1Ru_bpy_AcCN_0.xyz
- xyz_coordinates/bpy/AcCN/SP-3red2/
- xyz_coordinates/bpy/AcCN/SP-3red2/3Ru_bpy_AcCN_0.xyz
- xyz_coordinates/bpy/AcCN/SP-red0/
- xyz_coordinates/bpy/AcCN/SP-red0/1Ru_bpy_AcCN_2+.xyz
- xyz_coordinates/bpy/AcCN/SP-red1/
- xyz_coordinates/bpy/AcCN/SP-red1/2Ru_bpy_AcCN_+.xyz
- xyz_coordinates/bpy/CO2/
- xyz_coordinates/bpy/CO2/1Ru_bpy_CO2_0.xyz
- xyz_coordinates/bpy/CO2/3Ru_bpy_CO2_0.xyz
- xyz_coordinates/bpy/CO2/SP-3red2/
- xyz_coordinates/bpy/CO2/SP-3red2/3Ru_bpy_CO2_0.xyz
- xyz_coordinates/bpy/CO2/SP_1Ru_bpy_CO2_0/
- xyz_coordinates/bpy/CO2/SP_1Ru_bpy_CO2_0/1Ru_bpy_CO2_0.xyz
- xyz_coordinates/bpy/CO2/SP_3-tsAss-Prod/
- xyz_coordinates/bpy/CO2/SP_3-tsAss-Prod/1.xyz
- xyz_coordinates/bpy/ML5/
- xyz_coordinates/bpy/ML5/1Ru_bpy_0.xyz
- xyz_coordinates/bpy/ML5/2Ru_bpy_+.xyz
- xyz_coordinates/bpy/ML5/3Ru_bpy_0.xyz
- xyz_coordinates/bpy/ML5/SP-1red2/
- xyz_coordinates/bpy/ML5/SP-1red2/1Ru_bpy_0.xyz
- xyz_coordinates/bpy/ML5/SP-3red2/
- xyz_coordinates/bpy/ML5/SP-3red2/3Ru_bpy_0.xyz
- xyz_coordinates/bpy/ML5/SP-red1/
- xyz_coordinates/bpy/ML5/SP-red1/2Ru_bpy_+.xyz
- xyz_coordinates/bpy/TS/
- xyz_coordinates/bpy/TS/SP_A/
- xyz_coordinates/bpy/TS/SP_A/TS_association.xyz
- xyz_coordinates/bpy/TS/SP_D/
- xyz_coordinates/bpy/TS/SP_D/TS_dissociation.xyz
- xyz_coordinates/bpy/TS/SP_I/
- xyz_coordinates/bpy/TS/SP_I/TS_interchange.xyz
- xyz_coordinates/bpy/TS/TS_association.xyz
- xyz_coordinates/bpy/TS/TS_dissociation.xyz
- xyz_coordinates/bpy/TS/TS_interchange.xyz
- xyz_coordinates/Me-NHC/
- xyz_coordinates/Me-NHC/AcCN/
- xyz_coordinates/Me-NHC/AcCN/c-1Ru_py-MeNHC_AcCN_2+.xyz
- xyz_coordinates/Me-NHC/AcCN/c-1Ru_py_MeNHC-AcCN_0.xyz
- xyz_coordinates/Me-NHC/AcCN/c-2Ru_py-MeNHC-AcCN_+.xyz
- xyz_coordinates/Me-NHC/AcCN/c-3Ru_py-MeNHC_AcCN_0.xyz
- xyz_coordinates/Me-NHC/AcCN/SP_c-1Ru_py-MeNHC_AcCN_2+/
- xyz_coordinates/Me-NHC/AcCN/SP_c-1Ru_py-MeNHC_AcCN_2+/c-1Ru_py-MeNHC_AcCN_2+.xyz
- xyz_coordinates/Me-NHC/AcCN/SP_c-1Ru_py_MeNHC-AcCN_0/
- xyz_coordinates/Me-NHC/AcCN/SP_c-1Ru_py_MeNHC-AcCN_0/c-1Ru_py_MeNHC-AcCN_0.xyz
- xyz_coordinates/Me-NHC/AcCN/SP_c-2Ru_py-MeNHC-AcCN_+/
- xyz_coordinates/Me-NHC/AcCN/SP_c-2Ru_py-MeNHC-AcCN_+/c-2Ru_py-MeNHC-AcCN_+.xyz
- xyz_coordinates/Me-NHC/AcCN/SP_c-3Ru_py-MeNHC_AcCN_0/
- xyz_coordinates/Me-NHC/AcCN/SP_c-3Ru_py-MeNHC_AcCN_0/c-3Ru_py-MeNHC_AcCN_0.xyz
- xyz_coordinates/Me-NHC/AcCN/SP_t-1Ru_py-MeNHC_AcCN_0/
- xyz_coordinates/Me-NHC/AcCN/SP_t-1Ru_py-MeNHC_AcCN_0/t-1Ru_py-MeNHC_AcCN_0.xyz
- xyz_coordinates/Me-NHC/AcCN/SP_t-1Ru_py-MeNHC_AcCN_2+/
- xyz_coordinates/Me-NHC/AcCN/SP_t-1Ru_py-MeNHC_AcCN_2+/t-1Ru_py-MeNHC_AcCN_2+.xyz
- xyz_coordinates/Me-NHC/AcCN/SP_t-2Ru_py_MeNHC_AcCN_+/
- xyz_coordinates/Me-NHC/AcCN/SP_t-2Ru_py_MeNHC_AcCN_+/t-2Ru_py_MeNHC_AcCN_+.xyz
- xyz_coordinates/Me-NHC/AcCN/SP_t-3Ru_py-MeNHC_AcCN_0/
- xyz_coordinates/Me-NHC/AcCN/SP_t-3Ru_py-MeNHC_AcCN_0/t-3Ru_py-MeNHC_AcCN_0.xyz
- xyz_coordinates/Me-NHC/AcCN/t-1Ru_py-MeNHC_AcCN_0.xyz
- xyz_coordinates/Me-NHC/AcCN/t-1Ru_py-MeNHC_AcCN_2+.xyz
- xyz_coordinates/Me-NHC/AcCN/t-2Ru_py_MeNHC_AcCN_+.xyz
- xyz_coordinates/Me-NHC/AcCN/t-3Ru_py-MeNHC_AcCN_0.xyz
- xyz_coordinates/Me-NHC/CO2/
- xyz_coordinates/Me-NHC/CO2/c-1Ru_py-MeNHC_CO2_0.xyz
- xyz_coordinates/Me-NHC/CO2/SP_c-1Ru_py-MeNHC_CO2_0/
- xyz_coordinates/Me-NHC/CO2/SP_c-1Ru_py-MeNHC_CO2_0/c-1Ru_py-MeNHC_CO2_0.xyz
- xyz_coordinates/Me-NHC/CO2/SP_t-1Ru_py-MeNHC_CO2_0/
- xyz_coordinates/Me-NHC/CO2/SP_t-1Ru_py-MeNHC_CO2_0/t-1Ru_py-MeNHC_CO2_0.xyz
- xyz_coordinates/Me-NHC/CO2/t-1Ru_py-MeNHC_CO2_0.xyz
- xyz_coordinates/Me-NHC/ML5/
- xyz_coordinates/Me-NHC/ML5/1Ru_py-MeNHC_0.xyz
- xyz_coordinates/Me-NHC/ML5/c-2Ru_py-MeNHC_+.xyz
- xyz_coordinates/Me-NHC/ML5/c-3Ru_py-MeNHC_0.xyz
- xyz_coordinates/Me-NHC/ML5/SP_1Ru_py-MeNHC_0/
- xyz_coordinates/Me-NHC/ML5/SP_1Ru_py-MeNHC_0/1Ru_py-MeNHC_0.xyz
- xyz_coordinates/Me-NHC/ML5/SP_c-2Ru_py-MeNHC_+/
- xyz_coordinates/Me-NHC/ML5/SP_c-2Ru_py-MeNHC_+/c-2Ru_py-MeNHC_+.xyz
- xyz_coordinates/Me-NHC/ML5/SP_c-3Ru_py-MeNHC_0/
- xyz_coordinates/Me-NHC/ML5/SP_c-3Ru_py-MeNHC_0/c-3Ru_py-MeNHC_0.xyz
- xyz_coordinates/Me-NHC/ML5/SP_t-2Ru_py-MeNHC_+/
- xyz_coordinates/Me-NHC/ML5/SP_t-2Ru_py-MeNHC_+/t-2Ru_py-MeNHC_+.xyz
- xyz_coordinates/Me-NHC/ML5/SP_t-3Ru_py-MeNHC_0/
- xyz_coordinates/Me-NHC/ML5/SP_t-3Ru_py-MeNHC_0/t-3Ru_py-MeNHC_0.xyz
- xyz_coordinates/Me-NHC/ML5/t-2Ru_py-MeNHC_+.xyz
- xyz_coordinates/Me-NHC/ML5/t-3Ru_py-MeNHC_0.xyz
- xyz_coordinates/Me-NHC/TS/
- xyz_coordinates/Me-NHC/TS/c-TS_add-py-MeNHC.xyz
- xyz_coordinates/Me-NHC/TS/c-TS_diss-py_MeNHC.xyz
- xyz_coordinates/Me-NHC/TS/SP_c-TS_add-py-MeNHC/
- xyz_coordinates/Me-NHC/TS/SP_c-TS_add-py-MeNHC/c-TS_add-py-MeNHC.xyz
- xyz_coordinates/Me-NHC/TS/SP_c-TS_diss-py_MeNHC/
- xyz_coordinates/Me-NHC/TS/SP_c-TS_diss-py_MeNHC/c-TS_diss-py_MeNHC.xyz
- xyz_coordinates/Me-NHC/TS/SP_t-TS_add-py-MeNHC/
- xyz_coordinates/Me-NHC/TS/SP_t-TS_add-py-MeNHC/t-TS_add-py-MeNHC.xyz
- xyz_coordinates/Me-NHC/TS/SP_t-TS_diss-py-MeNHC/
- xyz_coordinates/Me-NHC/TS/SP_t-TS_diss-py-MeNHC/t-TS_diss-py-MeNHC.xyz
- xyz_coordinates/Me-NHC/TS/t-TS_add-py-MeNHC.xyz
- xyz_coordinates/Me-NHC/TS/t-TS_diss-py-MeNHC.xyz
- xyz_coordinates/NHC/
- xyz_coordinates/NHC/AcCN/
- xyz_coordinates/NHC/AcCN/c-1Ru_py-NHC-AcCN_0.xyz
- xyz_coordinates/NHC/AcCN/c-1Ru_py-NHC_AcCN_2+.xyz
- xyz_coordinates/NHC/AcCN/c-2Ru_py-NHC-AcCN_+.xyz
- xyz_coordinates/NHC/AcCN/c-3Ru_py-NHC_AcCN_0.xyz
- xyz_coordinates/NHC/AcCN/SP_c-1Ru_py-NHC-AcCN_0/
- xyz_coordinates/NHC/AcCN/SP_c-1Ru_py-NHC-AcCN_0/c-1Ru_py-NHC-AcCN_0.xyz
- xyz_coordinates/NHC/AcCN/SP_c-1Ru_py-NHC_AcCN_2+/
- xyz_coordinates/NHC/AcCN/SP_c-1Ru_py-NHC_AcCN_2+/c-1Ru_py-NHC_AcCN_2+.xyz
- xyz_coordinates/NHC/AcCN/SP_c-2Ru_py-NHC-AcCN_+/
- xyz_coordinates/NHC/AcCN/SP_c-2Ru_py-NHC-AcCN_+/c-2Ru_py-NHC-AcCN_+.xyz
- xyz_coordinates/NHC/AcCN/SP_c-3Ru_py-NHC_AcCN_0/
- xyz_coordinates/NHC/AcCN/SP_c-3Ru_py-NHC_AcCN_0/c-3Ru_py-NHC_AcCN_0.xyz
- xyz_coordinates/NHC/AcCN/SP_t-1Ru_py-NHC_AcCN_0/
- xyz_coordinates/NHC/AcCN/SP_t-1Ru_py-NHC_AcCN_0/t-1Ru_py-NHC_AcCN_0.xyz
- xyz_coordinates/NHC/AcCN/SP_t-1Ru_py-NHC_AcCN_2+/
- xyz_coordinates/NHC/AcCN/SP_t-1Ru_py-NHC_AcCN_2+/t-1Ru_py-NHC_AcCN_2+.xyz
- xyz_coordinates/NHC/AcCN/SP_t-2Ru_py_NHC_AcCN_1+/
- xyz_coordinates/NHC/AcCN/SP_t-2Ru_py_NHC_AcCN_1+/t-2Ru_py_NHC_AcCN_1+.xyz
- xyz_coordinates/NHC/AcCN/SP_t-3Ru_py-NHC_AcCN_0/
- xyz_coordinates/NHC/AcCN/SP_t-3Ru_py-NHC_AcCN_0/t-3Ru_py-NHC_AcCN_0.xyz
- xyz_coordinates/NHC/AcCN/t-1Ru_py-NHC_AcCN_0.xyz
- xyz_coordinates/NHC/AcCN/t-1Ru_py-NHC_AcCN_2+.xyz
- xyz_coordinates/NHC/AcCN/t-2Ru_py_NHC_AcCN_+.xyz
- xyz_coordinates/NHC/AcCN/t-3Ru_py-NHC_AcCN_0.xyz
- xyz_coordinates/NHC/CO2/
- xyz_coordinates/NHC/CO2/c-1Ru_py-NHC_CO2_0.xyz
- xyz_coordinates/NHC/CO2/SP_c-1Ru_py-NHC_CO2_0/
- xyz_coordinates/NHC/CO2/SP_c-1Ru_py-NHC_CO2_0/c-1Ru_py-NHC_CO2_0.xyz
- xyz_coordinates/NHC/CO2/SP_t-1Ru_py-NHC_CO2_0/
- xyz_coordinates/NHC/CO2/SP_t-1Ru_py-NHC_CO2_0/t-1Ru_py-NHC_CO2_0.xyz
- xyz_coordinates/NHC/CO2/t-1Ru_py-NHC_CO2_0.xyz
- xyz_coordinates/NHC/ML5/
- xyz_coordinates/NHC/ML5/1Ru_py-NHC_0.xyz
- xyz_coordinates/NHC/ML5/c-2Ru_py-NHC_+.xyz
- xyz_coordinates/NHC/ML5/c-3Ru_py-NHC_0.xyz
- xyz_coordinates/NHC/ML5/SP_1Ru_py-NHC_0/
- xyz_coordinates/NHC/ML5/SP_1Ru_py-NHC_0/1Ru_py-NHC_0.xyz
- xyz_coordinates/NHC/ML5/SP_1Ru_py-NHC_0/charges
- xyz_coordinates/NHC/ML5/SP_1Ru_py-NHC_0/SP_1Ru_py-NHC_0.xyz
- xyz_coordinates/NHC/ML5/SP_1Ru_py-NHC_0/wbo
- xyz_coordinates/NHC/ML5/SP_1Ru_py-NHC_0/xtbrestart
- xyz_coordinates/NHC/ML5/SP_c-2Ru_py-NHC_1+/
- xyz_coordinates/NHC/ML5/SP_c-2Ru_py-NHC_1+/c-2Ru_py-NHC_1+.xyz
- xyz_coordinates/NHC/ML5/SP_c-3Ru_py-NHC_0/
- xyz_coordinates/NHC/ML5/SP_c-3Ru_py-NHC_0/c-3Ru_py-NHC_0.xyz
- xyz_coordinates/NHC/ML5/SP_t-2Ru_py-NHC_+/
- xyz_coordinates/NHC/ML5/SP_t-2Ru_py-NHC_+/t-2Ru_py-NHC_+.xyz
- xyz_coordinates/NHC/ML5/SP_t-3Ru_py-NHC_0/
- xyz_coordinates/NHC/ML5/SP_t-3Ru_py-NHC_0/t-3Ru_py-NHC_0.xyz
- xyz_coordinates/NHC/ML5/t-2Ru_py-NHC_+.xyz
- xyz_coordinates/NHC/ML5/t-3Ru_py-NHC_0.xyz
- xyz_coordinates/NHC/TS/
- xyz_coordinates/NHC/TS/c-TS_add-py-NHC.xyz
- xyz_coordinates/NHC/TS/c-TS_diss-py_NHC.xyz
- xyz_coordinates/NHC/TS/SP_1c-TS_add-py-NHC0/
- xyz_coordinates/NHC/TS/SP_1c-TS_add-py-NHC0/1c-TS_add-py-NHC0.xyz
- xyz_coordinates/NHC/TS/SP_1c-TS_diss-py_NHC0/
- xyz_coordinates/NHC/TS/SP_1c-TS_diss-py_NHC0/1c-TS_diss-py_NHC0.xyz
- xyz_coordinates/NHC/TS/SP_1t-TS_add-py-NHC0/
- xyz_coordinates/NHC/TS/SP_1t-TS_add-py-NHC0/1t-TS_add-py-NHC0.xyz
- xyz_coordinates/NHC/TS/SP_1t-TS_diss-py-NHC0/
- xyz_coordinates/NHC/TS/SP_1t-TS_diss-py-NHC0/1t-TS_diss-py-NHC0.xyz
- xyz_coordinates/NHC/TS/t-TS_add-py-NHC.xyz
- xyz_coordinates/NHC/TS/t-TS_diss-py-NHC.xyz
- xyz_coordinates/oz/
- xyz_coordinates/oz/AcCN/
- xyz_coordinates/oz/AcCN/c-1Ru_py-oz_AcCN_0.xyz
- xyz_coordinates/oz/AcCN/c-1Ru_py-oz_AcCN_2+.xyz
- xyz_coordinates/oz/AcCN/c-2Ru_py-oz_AcCN_+.xyz
- xyz_coordinates/oz/AcCN/c-3Ru_py-oz_AcCN_0.xyz
- xyz_coordinates/oz/AcCN/SP_c-1Ru_py-oz_AcCN_0/
- xyz_coordinates/oz/AcCN/SP_c-1Ru_py-oz_AcCN_0/c-1Ru_py-oz_AcCN_0.xyz
- xyz_coordinates/oz/AcCN/SP_c-1Ru_py-oz_AcCN_2+/
- xyz_coordinates/oz/AcCN/SP_c-1Ru_py-oz_AcCN_2+/c-1Ru_py-oz_AcCN_2+.xyz
- xyz_coordinates/oz/AcCN/SP_c-2Ru_py-oz_AcCN_+/
- xyz_coordinates/oz/AcCN/SP_c-2Ru_py-oz_AcCN_+/c-2Ru_py-oz_AcCN_+.xyz
- xyz_coordinates/oz/AcCN/SP_c-3Ru_py-oz_AcCN_0/
- xyz_coordinates/oz/AcCN/SP_c-3Ru_py-oz_AcCN_0/c-3Ru_py-oz_AcCN_0.xyz
- xyz_coordinates/oz/AcCN/SP_t-1Ru_py-oz_AcCN_0/
- xyz_coordinates/oz/AcCN/SP_t-1Ru_py-oz_AcCN_0/t-1Ru_py-oz_AcCN_0.xyz
- xyz_coordinates/oz/AcCN/SP_t-1Ru_py-oz_AcCN_2+/
- xyz_coordinates/oz/AcCN/SP_t-1Ru_py-oz_AcCN_2+/t-1Ru_py-oz_AcCN_2+.xyz
- xyz_coordinates/oz/AcCN/SP_t-2Ru_py-oz_AcCN_+/
- xyz_coordinates/oz/AcCN/SP_t-2Ru_py-oz_AcCN_+/t-2Ru_py-oz_AcCN_+.xyz
- xyz_coordinates/oz/AcCN/SP_t-3Ru_py-oz_AcCN_0/
- xyz_coordinates/oz/AcCN/SP_t-3Ru_py-oz_AcCN_0/t-3Ru_py-oz_AcCN_0.xyz
- xyz_coordinates/oz/AcCN/t-1Ru_py-oz_AcCN_0.xyz
- xyz_coordinates/oz/AcCN/t-1Ru_py-oz_AcCN_2+.xyz
- xyz_coordinates/oz/AcCN/t-2Ru_py-oz_AcCN_+.xyz
- xyz_coordinates/oz/AcCN/t-3Ru_py-oz_AcCN_0.xyz
- xyz_coordinates/oz/CO2/
- xyz_coordinates/oz/CO2/c-1Ru_py-oz_CO2_0.xyz
- xyz_coordinates/oz/CO2/SP_c-1Ru_py-oz_CO2_0/
- xyz_coordinates/oz/CO2/SP_c-1Ru_py-oz_CO2_0/c-1Ru_py-oz_CO2_0.xyz
- xyz_coordinates/oz/CO2/SP_t-1Ru_py-oz_CO2_0/
- xyz_coordinates/oz/CO2/SP_t-1Ru_py-oz_CO2_0/t-1Ru_py-oz_CO2_0.xyz
- xyz_coordinates/oz/CO2/t-1Ru_py-oz_CO2_0.xyz
- xyz_coordinates/oz/ML5/
- xyz_coordinates/oz/ML5/1Ru_py-oz_0.xyz
- xyz_coordinates/oz/ML5/c-2Ru_py-oz_+.xyz
- xyz_coordinates/oz/ML5/c-3Ru_py-oz_0.xyz
- xyz_coordinates/oz/ML5/SP_1Ru_py-oz_0/
- xyz_coordinates/oz/ML5/SP_1Ru_py-oz_0/1Ru_py-oz_0.xyz
- xyz_coordinates/oz/ML5/SP_c-2Ru_py-oz_+/
- xyz_coordinates/oz/ML5/SP_c-2Ru_py-oz_+/c-2Ru_py-oz_+.xyz
- xyz_coordinates/oz/ML5/SP_c-3Ru_py-oz_0/
- xyz_coordinates/oz/ML5/SP_c-3Ru_py-oz_0/c-3Ru_py-oz_0.xyz
- xyz_coordinates/oz/ML5/SP_t-2Ru_py-oz_+/
- xyz_coordinates/oz/ML5/SP_t-2Ru_py-oz_+/t-2Ru_py-oz_+.xyz
- xyz_coordinates/oz/ML5/SP_t-3Ru_py-oz_0/
- xyz_coordinates/oz/ML5/SP_t-3Ru_py-oz_0/t-3Ru_py-oz_0.xyz
- xyz_coordinates/oz/ML5/t-2Ru_py-oz_+.xyz
- xyz_coordinates/oz/ML5/t-3Ru_py-oz_+.xyz
- xyz_coordinates/oz/TS/
- xyz_coordinates/oz/TS/c-TS_add-py-oz.xyz
- xyz_coordinates/oz/TS/c-TS_diss-py-oz.xyz
- xyz_coordinates/oz/TS/SP_c-TS_add-py-oz/
- xyz_coordinates/oz/TS/SP_c-TS_add-py-oz/c-TS_add-py-oz.xyz
- xyz_coordinates/oz/TS/SP_c-TS_diss-py-oz/
- xyz_coordinates/oz/TS/SP_c-TS_diss-py-oz/c-TS_diss-py-oz.xyz
- xyz_coordinates/oz/TS/SP_t-TS_add-py-oz/
- xyz_coordinates/oz/TS/SP_t-TS_add-py-oz/t-TS_add-py-oz.xyz
- xyz_coordinates/oz/TS/SP_t-TS_diss-py-oz/
[truncated: 149 more entries]
