# Supplementary material for: The Effect of N‑Donor Ligands on Activation of [Ru(tpy)(L–py)(AcCN)]2+ Precatalysts in CO2 Reduction Reaction Electrocatalysis
Source: Inorg Chem. 2026 Jun 18;65(26):15164–73. doi: 10.1021/acs.inorgchem.6c02082 (PMC13343509; doi:10.1021/acs.inorgchem.6c02082)
Supplement: Supplementary file 2 [file ic6c02082_si_002.zip › xyz_coordinates/123-trz/AcCN/c-1Ru_py-123trz_AcCN_0.xyz]

53
Coordinates from ORCA-job Sing-red2-123triazol-py-S
  Ru  -1.88420939080195     -2.35419037396601      1.28553190236654
  N   0.04910372713211     -2.78982269116331      0.78850892409883
  C   1.14586788435526     -2.78990730359768      1.58482678549909
  C   2.41010704353526     -3.13742119712501      1.14717164157782
  C   2.58276149461570     -3.50352426180435     -0.22212119918747
  C   1.48670352178377     -3.48802836063075     -1.06062963998281
  C   0.20241935017030     -3.12370576267404     -0.57606051911029
  N   -2.08652768706628     -2.53417143975356     -0.66482636867082
  C   -0.97752287076109     -2.98611692655516     -1.37508041994808
  C   -1.12842901669378     -3.18739185134430     -2.75616910648196
  C   -2.35877761980310     -2.92899610098212     -3.37159760866655
  C   -3.46978854275259     -2.48953259261126     -2.60972400221373
  C   -3.31144816018044     -2.31090334187916     -1.23862211757587
  N   -3.92492271731383     -2.00657057054201      1.06412935202441
  C   -4.34940249335179     -2.00947744109104     -0.26307328927878
  C   -5.70500491781138     -1.79032373513985     -0.57228650134350
  C   -6.63274641314273     -1.58508190338211      0.43970146935315
  C   -6.18943351623598     -1.60778831845407      1.78395685404623
  C   -4.84408818410228     -1.82111362408781      2.03983184782379
  N   -2.20502765737953     -4.34323800098286      1.62549836769802
  C   -1.86255954438872     -4.77473943791220      2.88283652983417
  C   -1.97271120126325     -6.12130324585357      3.27301688938305
  C   -2.44905648580337     -7.04014225129868      2.34993776542331
  C   -2.81948325184611     -6.59782788201399      1.05800690355997
  C   -2.68664170177397     -5.25231399437573      0.74874962484255
  N   -1.61650480277334     -2.45785915373219      3.29492719238332
  N   -1.44133325712685     -1.63723368890371      4.31492529653893
  C   -1.18895547464160     -2.39123247709098      5.41540284972921
  C   -1.20518093161328     -3.73464991886000      5.09507256650751
  N   -1.49261397894866     -3.75775594880252      3.74670197908350
  H   -2.94692864925299     -4.85530713686198     -0.23351371700833
  H   -1.69662403323998     -6.42387141830096      4.28330027811658
  H   -3.19015022137396     -7.29246622696407      0.30362685590869
  H   -2.54373013742010     -8.09174008099546      2.62679419972877
  H   -4.45295298000427     -1.83780700542452      3.05963820892863
  H   -6.01665400262795     -1.79263691618516     -1.61819586532040
  H   -6.87956849082317     -1.45035721249909      2.61428671686962
  H   -7.68448690606317     -1.41582685261725      0.20098669654229
  H   -4.43708106396893     -2.32375278516411     -3.08614730729657
  H   -2.46847881267437     -3.08232524419410     -4.44691419593382
  H   -0.28412990730608     -3.54032190910471     -3.35179622908085
  H   0.96440417262439     -2.50633961767163      2.62464504197957
  H   3.24605144117564     -3.13812227276746      1.84844660682736
  H   1.59433148627930     -3.74815484600723     -2.11595511159184
  H   3.56719690312625     -3.78437061956482     -0.60290482507040
  H   -0.99601883988752     -1.93084011676949      6.38213342279131
  H   -1.03970279121259     -4.63545037517376      5.67608152606322
  C   -1.38523427736300      0.74758897337318      1.00812277936856
  N   -1.56871372064583     -0.39640652323377      1.11528427025432
  C   -1.15225351625789      2.17850952194525      0.89502661777805
  H   -0.07659177912767      2.39100287157293      0.98830637565816
  H   -1.69335965264254      2.70830908089623      1.69343478446468
  H   -1.50714448932997      2.54082886832211     -0.08132623529118
