# Supplementary material for: The Effect of N‑Donor Ligands on Activation of [Ru(tpy)(L–py)(AcCN)]2+ Precatalysts in CO2 Reduction Reaction Electrocatalysis
Source: Inorg Chem. 2026 Jun 18;65(26):15164–73. doi: 10.1021/acs.inorgchem.6c02082 (PMC13343509; doi:10.1021/acs.inorgchem.6c02082)
Supplement: Supplementary file 2 [file ic6c02082_si_002.zip › xyz_coordinates/123-trz/AcCN/c-1Ru_py-123trz_AcCN_2+.xyz]

53
Coordinates from ORCA-job /home/lovelace/proj/proj487/mpfranco/WORK/Leq-py/123triazol-py/S/123triazol-py-S
  Ru  -1.82962808834381     -2.43767121259798      1.25948968174297
  N   0.12093934781673     -2.83852078380462      0.68753988273594
  C   1.19391254497313     -2.96770269480017      1.48599031956022
  C   2.46541430754281     -3.24272556876831      0.98309622895596
  C   2.63039264653943     -3.38706198144649     -0.39583861192476
  C   1.51855863240223     -3.25231962804266     -1.22973036455593
  C   0.26890782390731     -2.97746645791871     -0.66920188638970
  N   -2.05946183119683     -2.57005411051778     -0.69598910653184
  C   -0.96792404012705     -2.81671022324331     -1.45793307768483
  C   -1.10434461040515     -2.89545042168013     -2.84790069684905
  C   -2.37164580905767     -2.70945825731897     -3.41008887112406
  C   -3.48023707862583     -2.44855639973203     -2.59800973181537
  C   -3.29659822462238     -2.38117063377379     -1.21279470053358
  N   -3.86553350022248     -2.09726673458108      1.10788300076087
  C   -4.32409793519210     -2.12526774962887     -0.18468595436493
  C   -5.67722011272529     -1.92708227677401     -0.46975887583496
  C   -6.57263050680911     -1.69628444159524      0.57661586895753
  C   -6.09138874576475     -1.66816307224608      1.88715817291528
  C   -4.73010772436030     -1.87262738326170      2.11148741427892
  N   -2.16094403629958     -4.42883618653719      1.68020878894196
  C   -2.08756108108841     -4.78309536016115      2.98499475136844
  C   -2.28568212337556     -6.08419726396324      3.43997641838839
  C   -2.57510872065565     -7.06702185424591      2.49399630348487
  C   -2.65515912424453     -6.71483776169538      1.14256612891456
  C   -2.44290319070780     -5.39131383081967      0.77480423299632
  N   -1.62541613762997     -2.48138242826855      3.28379369044804
  N   -1.36431557694081     -1.61940446584988      4.21755392338063
  C   -1.35875973314762     -2.28118698851573      5.41018032725793
  C   -1.62944802711357     -3.61511142134440      5.19562571101947
  N   -1.79320178800957     -3.71131472270909      3.84439117717905
  H   -2.49484957691796     -5.07320146614469     -0.26614120593685
  H   -2.21671090538807     -6.32051227781449      4.50114320236448
  H   -2.87989446634098     -7.45477316011159      0.37411435284035
  H   -2.73666152332304     -8.09762646100637      2.81340544524392
  H   -4.30658056588110     -1.85719448106246      3.11659158235142
  H   -6.02451234748579     -1.95580400532479     -1.50243558696657
  H   -6.75427535678746     -1.48992665542089      2.73460217394581
  H   -7.63222150759763     -1.54075639088331      0.36733525211820
  H   -4.46642811563693     -2.29908606912112     -3.03659734728600
  H   -2.49616228362554     -2.76620083660621     -4.49237609967209
  H   -0.24169592686650     -3.09507536631713     -3.48274442621784
  H   1.01638116033179     -2.84383238011137      2.55502318505411
  H   3.30582423479635     -3.33931862982472      1.67134625451041
  H   1.62006063543771     -3.36010975192645     -2.30949186928553
  H   3.61198637811759     -3.60210691101135     -0.82127296756477
  H   -1.16178180286418     -1.76359908250020      6.34534253751164
  H   -1.71508001610156     -4.46720006929735      5.86268485601271
  C   -1.29749599358399      0.65578241019205      0.95271156541803
  N   -1.48790160559090     -0.48200895959809      1.07519993375204
  C   -1.06086370017844      2.08110150116098      0.81551370311078
  H   0.01771648862235      2.28473304801089      0.88784862692857
  H   -1.58879600309514      2.61992377845776      1.61622980809790
  H   -1.43209182055636      2.42383289210306     -0.16154825800908
