# Supplementary material for: The Effect of N‑Donor Ligands on Activation of [Ru(tpy)(L–py)(AcCN)]2+ Precatalysts in CO2 Reduction Reaction Electrocatalysis
Source: Inorg Chem. 2026 Jun 18;65(26):15164–73. doi: 10.1021/acs.inorgchem.6c02082 (PMC13343509; doi:10.1021/acs.inorgchem.6c02082)
Supplement: Supplementary file 2 [file ic6c02082_si_002.zip › xyz_coordinates/123-trz/AcCN/c-2Ru_py-123trz_AcCN_+.xyz]

53
Coordinates from ORCA-job /home/lovelace/proj/proj487/mpfranco/WORK/Leq-py/123triazol-py/S/red1/red1-123triazol-py-S
  Ru  -1.82437630594324     -2.41652853794579      1.28056473168975
  N   0.12084786278770     -2.82016785213111      0.70083962157229
  C   1.20489227367288     -2.94676881759889      1.49678625620150
  C   2.47124899190644     -3.22989347492201      1.00678418934651
  C   2.63958449912828     -3.39106608657325     -0.38613062119411
  C   1.53569226076733     -3.26471762435369     -1.21634727893492
  C   0.26781490251390     -2.97903938023554     -0.67224670152577
  N   -2.06080114229752     -2.58476407848361     -0.67601172376034
  C   -0.95161681083835     -2.83309036590205     -1.44840716099616
  C   -1.10293340562265     -2.92450187013364     -2.83322322745534
  C   -2.37835731960333     -2.74904377816961     -3.39836939671366
  C   -3.49026043246467     -2.47844582959126     -2.58246833169419
  C   -3.31758603556212     -2.39237272929219     -1.19927653919939
  N   -3.85864494076208     -2.08155490233803      1.12042152184752
  C   -4.32603306338254     -2.12760548826052     -0.18838616242713
  C   -5.69623636898028     -1.93171228095501     -0.45391884289786
  C   -6.58225343352266     -1.69450223331508      0.58630498131256
  C   -6.08990783101160     -1.65329610831669      1.90988133040198
  C   -4.73356931814527     -1.84980789477559      2.12304848655040
  N   -2.15705335002731     -4.40593997738700      1.67350938897509
  C   -2.08747209084220     -4.77856645823531      2.97346284743832
  C   -2.28880716179309     -6.08735574386912      3.40872134916815
  C   -2.57659341041789     -7.05581533253956      2.44782177199166
  C   -2.65206456465256     -6.68323347004039      1.10042002927387
  C   -2.43728878988189     -5.35484274732890      0.75277169563038
  N   -1.62206854597624     -2.47843473804520      3.29996408636858
  N   -1.36124399802148     -1.63344175765558      4.25349755073602
  C   -1.35959826866187     -2.31608507441125      5.43603844521934
  C   -1.63249928725797     -3.64454686323655      5.20091156020029
  N   -1.79375470242992     -3.71965138789000      3.84587136752758
  H   -2.48330644215869     -5.01074672607044     -0.28044541140005
  H   -2.22298674113072     -6.33993070975585      4.46646081876701
  H   -2.87531886001668     -7.41284601720114      0.32145271796145
  H   -2.74040423020946     -8.09089693169265      2.75147476288410
  H   -4.30474482251956     -1.82308704368196      3.12677926359473
  H   -6.04820372812494     -1.97270438292737     -1.48563435828099
  H   -6.74957760884969     -1.46974762934143      2.75885245581216
  H   -7.64398297158713     -1.54337720011304      0.38248153574611
  H   -4.47623181543740     -2.33306876689304     -3.02579493118962
  H   -2.50482294727153     -2.81714941832685     -4.47998337207796
  H   -0.24162526480402     -3.12555623244514     -3.47146150039872
  H   1.02534113226663     -2.80920789716573      2.56488276791406
  H   3.31044001805642     -3.32084356631271      1.69749345873954
  H   1.63722910094331     -3.38628049144636     -2.29568053824747
  H   3.62251017597184     -3.61258019307295     -0.80616290852520
  H   -1.16338464811201     -1.81400503146446      6.37990995820719
  H   -1.72073102342518     -4.50683762386590      5.85408953836781
  C   -1.29727232279980      0.66767627546900      0.93109623149230
  N   -1.48734848686319     -0.47002753301436      1.06975382715556
  C   -1.06215860320924      2.09312192398840      0.77671499375047
  H   0.01562284070229      2.30173399804132      0.84909511032668
  H   -1.59136032984106      2.64402311795806      1.56854925167179
  H   -1.42996969825795      2.42690932326707     -0.20485403292391
