# Supplementary material for: The Effect of N‑Donor Ligands on Activation of [Ru(tpy)(L–py)(AcCN)]2+ Precatalysts in CO2 Reduction Reaction Electrocatalysis
Source: Inorg Chem. 2026 Jun 18;65(26):15164–73. doi: 10.1021/acs.inorgchem.6c02082 (PMC13343509; doi:10.1021/acs.inorgchem.6c02082)
Supplement: Supplementary file 2 [file ic6c02082_si_002.zip › xyz_coordinates/123-trz/AcCN/c-3Ru_py-123trz_AcCN_0.xyz]

53
Coordinates from ORCA-job /home/lovelace/proj/proj487/mpfranco/WORK/Leq-py/123triazol-py/S/red2/red2-123triazol-py-S
  Ru  -1.82351534477960     -2.38168307598275      1.27936237058170
  N   0.12474393101965     -2.76133479243611      0.71689244617485
  C   1.22771062196469     -2.78828461161809      1.49518337597409
  C   2.49835679010496     -3.05306101359803      1.00677435140678
  C   2.65377818345738     -3.29739846631447     -0.38272432880942
  C   1.53642458241291     -3.26260424813159     -1.19960203167542
  C   0.25826108434406     -2.99315322304545     -0.65734340639533
  N   -2.05942333655016     -2.56071997314181     -0.67592779419344
  C   -0.96269617293560     -2.90702770838261     -1.42736599788112
  C   -1.13867078781395     -3.15092333372739     -2.80106704497128
  C   -2.42663164276072     -3.04162504257290     -3.35205724849552
  C   -3.53214419984122     -2.70673820517935     -2.55349110012056
  C   -3.33470951833567     -2.46618470011485     -1.18127351403582
  N   -3.84955262114479     -2.02328430300363      1.13028472347903
  C   -4.32654249656312     -2.14201487262370     -0.18157887714686
  C   -5.69853772814436     -1.92138617640172     -0.44865842204171
  C   -6.56920733749784     -1.58734212253094      0.57423529125027
  C   -6.06428126520654     -1.46402311477307      1.89561278345314
  C   -4.71243153678861     -1.68512577390996      2.11185259148576
  N   -2.16172572885458     -4.37796514401785      1.60324972001376
  C   -2.08772800557710     -4.78501281117623      2.91906224267289
  C   -2.29190354390146     -6.12323967150322      3.31046819142185
  C   -2.57857517279819     -7.06395767222360      2.33674365382359
  C   -2.65763881797933     -6.65293953495398      0.97972763392635
  C   -2.44401395446303     -5.31855624482127      0.67192454207707
  N   -1.62583790557631     -2.49852920998858      3.31241520886924
  N   -1.36054521927874     -1.67847444718815      4.31518111423226
  C   -1.36162430158174     -2.40994695925964      5.45662585054516
  C   -1.63471979562716     -3.73667082110682      5.17793140130760
  N   -1.79904625719763     -3.76878662691342      3.81023192608158
  H   -2.49331094514181     -4.95515981618813     -0.35535698734283
  H   -2.22305124994520     -6.40069592921843      4.36276107481981
  H   -2.88131666886331     -7.36153874466409      0.18168932947429
  H   -2.74109033960064     -8.10697468076671      2.61447314301153
  H   -4.27417186345966     -1.60331692572661      3.10946982981374
  H   -6.05783790626760     -2.01410595089474     -1.47513855983383
  H   -6.71330284882766     -1.20628527373029      2.73377344753944
  H   -7.62770642265089     -1.41839089364756      0.36530527556033
  H   -4.53191253418116     -2.65172003431179     -2.98630098012554
  H   -2.57311324742605     -3.23613134142790     -4.41680057677960
  H   -0.29167789644778     -3.43785159049604     -3.42551243774920
  H   1.05430628985465     -2.59434197363842      2.55645397973860
  H   3.34909020173024     -3.07459348830101      1.68941582230379
  H   1.62968930898571     -3.43742850263207     -2.27301102333783
  H   3.63925342533831     -3.50676216164127     -0.80413669181340
  H   -1.16620980733905     -1.95002387378101      6.42306845069753
  H   -1.72159081622236     -4.62094737739093      5.79975022529514
  C   -1.28424507307707      0.71203555903743      1.01569818139475
  N   -1.48006369563182     -0.43007468519062      1.12225905971612
  C   -1.04253244367062      2.14161483191731      0.90401588899444
  H   0.03603576566322      2.34549254430428      0.98126005674794
  H   -1.56724690319575      2.67330390867998      1.71210202749380
  H   -1.40879389572985      2.50966866034988     -0.06600332462955
