# Supplementary material for: The Effect of N‑Donor Ligands on Activation of [Ru(tpy)(L–py)(AcCN)]2+ Precatalysts in CO2 Reduction Reaction Electrocatalysis
Source: Inorg Chem. 2026 Jun 18;65(26):15164–73. doi: 10.1021/acs.inorgchem.6c02082 (PMC13343509; doi:10.1021/acs.inorgchem.6c02082)
Supplement: Supplementary file 2 [file ic6c02082_si_002.zip › xyz_coordinates/123-trz/AcCN/SP_t-1Ru_py-123trz_AcCN_0/t-1Ru_py-123trz_AcCN_0.xyz]

53
Coordinates from ORCA-job Sing-red2-py-123triazol-S
  Ru  -1.74518181476472     -2.44026043671266      1.24759106069524
  N   0.19749363850416     -2.81066172286058      0.59875933590938
  C   1.30064122817422     -3.01023662930854      1.35388307245342
  C   2.55007019267443     -3.27840810100326      0.81621227135446
  C   2.68179670790934     -3.35568276134564     -0.59174628552580
  C   1.55487557977926     -3.17200161793666     -1.38031620992384
  C   0.30484729818446     -2.90505092325389     -0.78804490603758
  N   -2.03322481668221     -2.59261777893668     -0.69294885638308
  C   -0.94763399122849     -2.76083978889067     -1.51435246441855
  C   -1.14151315193249     -2.85239719950110     -2.89070927064834
  C   -2.45848951790101     -2.77898534983191     -3.40128991679101
  C   -3.55026369264128     -2.61126453762315     -2.53837578666469
  C   -3.33820217762433     -2.50615894975048     -1.15642141285602
  N   -3.76555609448582     -2.12246047665913      1.17667721485920
  C   -4.30117393618587     -2.25078286560015     -0.12346699447433
  C   -5.69178348233276     -2.06166057913515     -0.32703408514821
  C   -6.52559902509679     -1.74067852135110      0.72615588874935
  C   -5.96114017416400     -1.59232756398466      2.02840228937114
  C   -4.60191713495727     -1.78556520789461      2.18909805141981
  N   -2.00099780030106     -4.39443127696657      1.61653907626240
  N   -1.99973035026608     -5.50880808419430      0.90889303870104
  C   -2.19148036770775     -6.53672749618929      1.77137625794239
  C   -2.30927610966548     -6.06667807888779      3.06674767583799
  N   -2.17493160998876     -4.70046854238459      2.94557153396225
  N   -1.59854583078324     -2.49210173444356      3.32207912474040
  C   -2.01930202421093     -3.68196086440723      3.87147322403504
  C   -2.21225473708900     -3.86122158975127      5.25230039390699
  C   -1.90518822911658     -2.81018268803794      6.10330849778365
  C   -1.40447917631755     -1.60419830130728      5.55542151192764
  C   -1.27613421477225     -1.49503337091689      4.17834599738302
  H   -0.92956045146818     -0.57254194876081      3.70895662042334
  H   -2.59399191681453     -4.80932012270118      5.63273713788333
  H   -1.14023378654250     -0.75848308757708      6.19127627325229
  H   -2.04836678842245     -2.91731726884021      7.18001867614377
  H   -4.12908214325935     -1.68699039946195      3.16946957833647
  H   -6.09211739992956     -2.16914060783537     -1.33743629650461
  H   -6.57828751423938     -1.34121567307473      2.89255552371990
  H   -7.59586515319769     -1.59741461034013      0.56290627996316
  H   -4.56271981641037     -2.55031161723399     -2.94242263697717
  H   -2.62578991750653     -2.85393153511470     -4.47748166099362
  H   -0.29492268415635     -2.99525693364994     -3.56398474457315
  H   1.14879550845452     -2.93356970136793      2.43310907276985
  H   3.40720497545351     -3.41424979918711      1.47745336182849
  H   1.62350266121033     -3.24108321753306     -2.46735817401859
  H   3.65020895154496     -3.56342627515750     -1.05109183023019
  H   -2.23790130077753     -7.56583487491151      1.42110205261784
  H   -2.43646637998142     -6.55931065875951      4.02470619956298
  C   -1.21454751264259      0.65316227915646      0.96378247535738
  N   -1.40564489839576     -0.49000944558259      1.07196333432092
  C   -0.98201715666087      2.08412487879672      0.85399591123295
  H   0.09817573683847      2.29148971452060      0.88503566865413
  H   -1.47333565842378      2.60798554295299      1.68788404023263
  H   -1.39150414968299      2.45758696572936     -0.09649342442548
