# Supplementary material for: The Effect of N‑Donor Ligands on Activation of [Ru(tpy)(L–py)(AcCN)]2+ Precatalysts in CO2 Reduction Reaction Electrocatalysis
Source: Inorg Chem. 2026 Jun 18;65(26):15164–73. doi: 10.1021/acs.inorgchem.6c02082 (PMC13343509; doi:10.1021/acs.inorgchem.6c02082)
Supplement: Supplementary file 2 [file ic6c02082_si_002.zip › xyz_coordinates/123-trz/AcCN/SP_t-1Ru_py-123trz_AcCN_2+/t-1Ru_py-123trz_AcCN_2+.xyz]

53
Coordinates from ORCA-job py-123triazol-S
  Ru  -1.82703138554825     -2.42950614940609      1.25698941741737
  N   0.12601889421440     -2.82380829512235      0.68597561792459
  C   1.20333406657346     -2.92930497688542      1.48152374321225
  C   2.47596026841414     -3.19673850849843      0.97755792510065
  C   2.63639025084946     -3.35957519261410     -0.39990918341511
  C   1.51932905584137     -3.25097932344006     -1.23058455459892
  C   0.26872881806704     -2.98238546915877     -0.66868844345082
  N   -2.05995143696388     -2.57632006113172     -0.69425130618932
  C   -0.97363592143587     -2.84813462023466     -1.45360771735046
  C   -1.11826185304387     -2.97621158257779     -2.83911939423342
  C   -2.38971417576096     -2.81605778814882     -3.39961584865836
  C   -3.49428990459899     -2.53518384172535     -2.58895126371718
  C   -3.30142203668760     -2.41747175301449     -1.20818425128161
  N   -3.86450675483699     -2.08241270187859      1.10725168481466
  C   -4.32511087312942     -2.13438753340742     -0.18345399687565
  C   -5.67709280990205     -1.93025591736133     -0.47059213524314
  C   -6.56874884161342     -1.66907083563775      0.57175268469523
  C   -6.08520776703565     -1.61701037049395      1.88073122916840
  C   -4.72541618968140     -1.82907362481195      2.10691756595344
  N   -2.15108681030815     -4.37279771708294      1.63868763314082
  N   -2.42470656218218     -5.41047199549067      0.91179831181120
  C   -2.54150607442660     -6.48157010969784      1.74519491733304
  C   -2.32815836648353     -6.07569760378821      3.04604001918373
  N   -2.08309665602252     -4.73776421385747      2.94678887206959
  N   -1.61901726474398     -2.51051773551903      3.33330484216024
  C   -1.78985343313609     -3.73299432431767      3.88904471606050
  C   -1.68667263799122     -3.98374496228919      5.25512563115300
  C   -1.38963148349697     -2.90774987605538      6.09090131201509
  C   -1.21004971328304     -1.63730018344154      5.53220614830040
  C   -1.33191061470933     -1.47753106247814      4.15652803916448
  H   -1.20153473735887     -0.50850331248634      3.67569766897887
  H   -1.83337253695672     -4.98777857289232      5.65150393366482
  H   -0.97667078564665     -0.77238580711549      6.15369813343560
  H   -1.29987918695459     -3.06352350958914      7.16692573907092
  H   -4.30124537147068     -1.79837651878365      3.11145049934573
  H   -6.02626178196413     -1.97637389856273     -1.50200979785993
  H   -6.74505189526307     -1.41525349304119      2.72525361423875
  H   -7.62719991805728     -1.50833330380579      0.36055992546880
  H   -4.48518812262058     -2.41097350784634     -3.02479020387067
  H   -2.52107087853392     -2.91183368798864     -4.47833922726990
  H   -0.25866335996131     -3.19625453110954     -3.47140331437793
  H   1.02843037089006     -2.79439762975109      2.54968767895274
  H   3.32032352055189     -3.27365881767604      1.66342863920004
  H   1.61747874985584     -3.37298736315066     -2.30915866060495
  H   3.61864888819630     -3.56893030267969     -0.82669245082580
  H   -2.77047382959293     -7.47421415007280      1.36642604202532
  H   -2.32923004920135     -6.60639758446366      3.99293951306112
  C   -1.29536171101265      0.66995195846945      0.96384228413843
  N   -1.48482829986120     -0.46882773362788      1.08377622709311
  C   -1.05983943647251      2.09534083088371      0.82916811055193
  H   0.01728308544222      2.30108309168284      0.91593839442037
  H   -1.59986204510231      2.63311770147982      1.62252386002308
  H   -1.41885406584343      2.43662703669432     -0.15297605752518
