# Supplementary material for: The Effect of N‑Donor Ligands on Activation of [Ru(tpy)(L–py)(AcCN)]2+ Precatalysts in CO2 Reduction Reaction Electrocatalysis
Source: Inorg Chem. 2026 Jun 18;65(26):15164–73. doi: 10.1021/acs.inorgchem.6c02082 (PMC13343509; doi:10.1021/acs.inorgchem.6c02082)
Supplement: Supplementary file 2 [file ic6c02082_si_002.zip › xyz_coordinates/123-trz/AcCN/SP_t-2Ru_py-123trz_AcCN_+/t-2Ru_py-123trz_AcCN_+.xyz]

53
Coordinates from ORCA-job red1-py-123triazol-S
  Ru  -1.82731577991981     -2.43752818035796      1.26735033155378
  N   0.12172685512528     -2.82923944082876      0.68805826043773
  C   1.20704879522729     -2.95273510356848      1.48254119099674
  C   2.47518960397809     -3.22249510346890      0.99009661681543
  C   2.64374130785797     -3.37409099265919     -0.40424388823914
  C   1.53818201256720     -3.25179200009219     -1.23292664118861
  C   0.26841356830355     -2.97904995525740     -0.68628003857759
  N   -2.06079257339712     -2.58726551241102     -0.68947634593919
  C   -0.95244205854315     -2.83518492884438     -1.46059149087982
  C   -1.10248060774448     -2.92261535659048     -2.84617712014745
  C   -2.37767640468314     -2.74742853452161     -3.41124051474289
  C   -3.49025916380933     -2.48296431568608     -2.59472268859375
  C   -3.31736575051162     -2.40056615224840     -1.21096865324421
  N   -3.86197796208866     -2.09318856699565      1.10872292040698
  C   -4.32705272420600     -2.13584648919409     -0.20130034360623
  C   -5.69600284710884     -1.93356060720439     -0.46906822114463
  C   -6.58291541178808     -1.69328061847592      0.56972444947532
  C   -6.09262647966228     -1.65557537355534      1.89457025235836
  C   -4.73783374930835     -1.85892484524833      2.10993143088582
  N   -2.15390423586662     -4.37791211725363      1.65143172575599
  N   -2.43363039349427     -5.42402399613291      0.93563372594841
  C   -2.55333519697767     -6.48776205205445      1.77942016628581
  C   -2.33671863930692     -6.07320262051604      3.07582838935740
  N   -2.08627198921482     -4.73552364706047      2.96489082657309
  N   -1.61765304248563     -2.50840746990044      3.33779956513374
  C   -1.78942539198280     -3.72875111302539      3.90095838900353
  C   -1.68355792359146     -3.97615687208765      5.26855854308661
  C   -1.38316270272945     -2.90007582487644      6.10227466724326
  C   -1.20252953515398     -1.63096565200856      5.53763775530009
  C   -1.32668787672294     -1.47538410915324      4.16221104159412
  H   -1.19511875682989     -0.50788256626167      3.67788536971157
  H   -1.83127924636348     -4.97976783899281      5.66596970308044
  H   -0.96626873833670     -0.76450560388885      6.15623173828162
  H   -1.29139566981716     -3.05291095046071      7.17855890153368
  H   -4.31201566831831     -1.83736071782825      3.11517342771482
  H   -6.04690078377744     -1.97157380954475     -1.50127812276873
  H   -6.75300814465122     -1.47038139637526      2.74266534347434
  H   -7.64356410447914     -1.53717570402734      0.36397517939844
  H   -4.47674538454164     -2.33959939073515     -3.03755344576484
  H   -2.50368977649171     -2.81242620785414     -4.49315673117411
  H   -0.24064662034285     -3.12095601343613     -3.48456309663090
  H   1.02731712299628     -2.82551856116541      2.55197029486194
  H   3.31548625778470     -3.31140529336156      1.67976650821244
  H   1.64066429302186     -3.36621326534166     -2.31295842801909
  H   3.62804061732896     -3.58524823283546     -0.82641541913084
  H   -2.78694690967362     -7.48306521150667      1.41020786034991
  H   -2.33925178820748     -6.59622776200907      4.02681597150746
  C   -1.29790155090894      0.65217200448744      0.93161140425489
  N   -1.48805271535372     -0.48644669088930      1.06582104702484
  C   -1.06218246854521      2.07764828974093      0.78182328955554
  H   0.01397446818498      2.28749951556011      0.87245173442209
  H   -1.60576768961271      2.62706940624541      1.56489516834691
  H   -1.41417205582746      2.41086211675818     -0.20572923315117
