# Supplementary material for: The Effect of N‑Donor Ligands on Activation of [Ru(tpy)(L–py)(AcCN)]2+ Precatalysts in CO2 Reduction Reaction Electrocatalysis
Source: Inorg Chem. 2026 Jun 18;65(26):15164–73. doi: 10.1021/acs.inorgchem.6c02082 (PMC13343509; doi:10.1021/acs.inorgchem.6c02082)
Supplement: Supplementary file 2 [file ic6c02082_si_002.zip › xyz_coordinates/123-trz/AcCN/SP_t-3Ru_py-123trz_AcCN_0/t-3Ru_py-123trz_AcCN_0.xyz]

53
Coordinates from ORCA-job red2-py-123triazol-S
  Ru  -1.82672934086123     -2.41762802463399      1.25451678518506
  N   0.12166028307651     -2.79072822821351      0.68737721362702
  C   1.22249372122396     -2.83839653015236      1.46872299078294
  C   2.49542973622562     -3.08163781856677      0.97576858482936
  C   2.65724049702613     -3.28192502468680     -0.41856180274484
  C   1.54046786378534     -3.22917184229631     -1.23719413316604
  C   0.26198192732861     -2.98357488584868     -0.69007420076461
  N   -2.06248591699528     -2.58189825809334     -0.70011238930131
  C   -0.96193984068743     -2.88877955609607     -1.46071715001008
  C   -1.12972374667807     -3.07890205954965     -2.84006463298192
  C   -2.41410585782953     -2.95029854495307     -3.39566368478367
  C   -3.52171540190133     -2.64246630633125     -2.58839630207737
  C   -3.33082718764673     -2.45594440036278     -1.21092542866872
  N   -3.85222907377781     -2.05688428495728      1.10628929165892
  C   -4.32680685515118     -2.14233357958963     -0.20657586429570
  C   -5.69363690116985     -1.90706312143558     -0.47482024946879
  C   -6.56781081032241     -1.59242771786951      0.55296113250549
  C   -6.06697626213520     -1.50631406929782      1.87717792152524
  C   -4.71770166903997     -1.74058635025067      2.09382713806629
  N   -2.15590530239293     -4.37142105349527      1.60522586356643
  N   -2.44055977338717     -5.44053752442532      0.87117060166444
  C   -2.55065247415135     -6.49154791326885      1.71357284767409
  C   -2.33433224687540     -6.09724656411080      3.02398714328960
  N   -2.08426833342168     -4.74017643964580      2.93480513689374
  N   -1.61900749361136     -2.50977977551098      3.33536116909357
  C   -1.79849172582250     -3.77118718156184      3.86792935693402
  C   -1.69343205798949     -4.03084961858913      5.25240408936137
  C   -1.39945628593646     -2.98064264987731      6.10368916098487
  C   -1.21331403909405     -1.68030681043428      5.56504207623476
  C   -1.33317481406076     -1.50613581232676      4.19265244444281
  H   -1.19847833155465     -0.52569351524956      3.73144706287710
  H   -1.84245114054090     -5.04290725291746      5.63019537370857
  H   -0.97984111441898     -0.82682943012185      6.20233490590753
  H   -1.31247973380161     -3.15646541480091      7.17775577977504
  H   -4.28306030211703     -1.68683598819813      3.09489354004079
  H   -6.04944034987751     -1.97367980650951     -1.50450072688297
  H   -6.71769546826538     -1.26540118528790      2.71909783791623
  H   -7.62425032645054     -1.41182956193784      0.34408662357918
  H   -4.51798293713840     -2.55954369540589     -3.02510356722492
  H   -2.55465302587583     -3.10138298670673     -4.46791674684287
  H   -0.27764031960138     -3.33331040728396     -3.47189861865012
  H   1.04459601201966     -2.67850014529712      2.53485814665735
  H   3.34430239566182     -3.11906564563554      1.66011748437209
  H   1.63731110608581     -3.37288968814832     -2.31485920884228
  H   3.64492058768219     -3.47273939494992     -0.84325253968523
  H   -2.78127014172302     -7.48862302804909      1.34300583748594
  H   -2.33535021831913     -6.63144895302189      3.96756975710728
  C   -1.28781283532696      0.67497184704320      0.98863446849449
  N   -1.48407884132139     -0.46786983499960      1.09494934251097
  C   -1.04600177137485      2.10435583964817      0.87729266050976
  H   0.03060937523541      2.31095908421952      0.97317067973526
  H   -1.58642831538327      2.63780031673283      1.67385137245168
  H   -1.39555653132100      2.46880935830898     -0.10029180805792
