# Supplementary material for: The Effect of N‑Donor Ligands on Activation of [Ru(tpy)(L–py)(AcCN)]2+ Precatalysts in CO2 Reduction Reaction Electrocatalysis
Source: Inorg Chem. 2026 Jun 18;65(26):15164–73. doi: 10.1021/acs.inorgchem.6c02082 (PMC13343509; doi:10.1021/acs.inorgchem.6c02082)
Supplement: Supplementary file 2 [file ic6c02082_si_002.zip › xyz_coordinates/123-trz/CO2/c-1Ru_py-123trz_CO2_0.xyz]

50
Coordinates from ORCA-job red2-123triazol-py-CO2
  Ru  -2.58262270196833     -2.46503270589715      0.49551920230635
  N   -0.65698908863930     -2.93527701442843     -0.07721692489360
  C   0.38463702369301     -3.21186517319735      0.73319658367366
  C   1.62719645236280     -3.60983850899829      0.24856019672406
  C   1.81077289297132     -3.72763201011715     -1.13474095125472
  C   0.73808533455123     -3.44901413812048     -1.98097897414867
  C   -0.49065543961041     -3.05751074107276     -1.43576940470108
  N   -2.77312158496592     -2.48815114599246     -1.43337664273628
  C   -1.69165362424521     -2.75683351231517     -2.22173879063560
  C   -1.80745575137843     -2.70503744357681     -3.61236031278809
  C   -3.04281955426439     -2.36316876449551     -4.17977688613516
  C   -4.13450904104831     -2.07439790209018     -3.35579248661175
  C   -3.98024841269302     -2.13504933822463     -1.96543178752686
  N   -4.57006749686396     -2.03851269756720      0.35248766326561
  C   -5.00221552141035     -1.89355096924216     -0.94744301859763
  C   -6.33955313296279     -1.58372279337518     -1.23235922669521
  C   -7.24644026851088     -1.40355709353780     -0.19117948244926
  C   -6.79495925310492     -1.55189290682113      1.12858487585642
  C   -5.46065896207528     -1.87111325044156      1.35360209814367
  N   -2.78485522936624     -4.57002315179638      1.09837689188337
  C   -2.56776648669081     -4.82888268034502      2.39950027406736
  C   -2.43808835487027     -6.11642897820163      2.92533058801192
  C   -2.55083784617329     -7.18684032000080      2.03917024072785
  C   -2.77646514559609     -6.93275799957696      0.67895301403764
  C   -2.88256833614173     -5.61362661900758      0.25017588501068
  N   -2.44018353863865     -2.45455821683113      2.55658785054897
  N   -2.39738253264409     -1.52308335760756      3.46772511071798
  C   -2.39706026806734     -2.11836261256554      4.69408812954641
  C   -2.44624561958622     -3.48489367955052      4.54160209963523
  N   -2.47534344092531     -3.67003681352578      3.18789814822973
  H   -3.05453349206478     -5.35971353720628     -0.79788391794135
  H   -2.24995492596521     -6.27470405409410      3.98701196321392
  H   -2.87080312453898     -7.74698240546154     -0.04066005185091
  H   -2.45741996184720     -8.20990451666433      2.40735181607996
  H   -5.06639541361011     -1.99028368360177      2.36381104309627
  H   -6.65980499587495     -1.48615393889401     -2.27022161765625
  H   -7.46644638393623     -1.41889607798595      1.97822438555745
  H   -8.28820989515992     -1.15553236077012     -0.40224157345120
  H   -5.09618474246353     -1.79910075377850     -3.78988212076654
  H   -3.15001130026767     -2.31535624768655     -5.26448392093460
  H   -0.94551349106428     -2.91506511957926     -4.24607459973329
  H   0.19534233728101     -3.10385958798245      1.80238133280108
  H   2.43576373809409     -3.82159061523616      0.94974975202897
  H   0.84640532649147     -3.53858491316005     -3.06231773348326
  H   2.77317744279948     -4.03575171372692     -1.54709385304320
  H   -2.36645941142880     -1.53263492564895      5.60956170913930
  H   -2.47634959599472     -4.30819449429270      5.24799747764182
  C   -2.14628564626413     -0.42487749775635      0.30362239799712
  O   -1.11926481181530     -0.00430140309716      0.89565959908545
  O   -2.93254624150690      0.25411826214358     -0.41225032899376
