# Supplementary material for: The Effect of N‑Donor Ligands on Activation of [Ru(tpy)(L–py)(AcCN)]2+ Precatalysts in CO2 Reduction Reaction Electrocatalysis
Source: Inorg Chem. 2026 Jun 18;65(26):15164–73. doi: 10.1021/acs.inorgchem.6c02082 (PMC13343509; doi:10.1021/acs.inorgchem.6c02082)
Supplement: Supplementary file 2 [file ic6c02082_si_002.zip › xyz_coordinates/123-trz/CO2/SP_t-1Ru_py-123trz_CO2_0/t-1Ru_py-123trz_CO2_0.xyz]

50
Coordinates from ORCA-job Sing-red2-py-123triazol-CO2
  Ru  -1.87688400633386     -2.54242536594880      1.18976474136851
  N   0.05793175476016     -2.92976858997208      0.65556397572233
  C   1.11435625215753     -3.14963957759957      1.46424323688912
  C   2.39770830490084     -3.37943895986521      0.97862004346871
  C   2.60617993517544     -3.39243761774706     -0.40737887071981
  C   1.51928450644578     -3.17711237841015     -1.25186595704134
  C   0.25022177799471     -2.93936727988255     -0.70644587064760
  N   -2.08030810090745     -2.57989312976582     -0.73804559785314
  C   -0.96123469990379     -2.73001630346556     -1.50285282217419
  C   -1.06643706649676     -2.70499073504324     -2.89854527647938
  C   -2.31923880348227     -2.50387830779626     -3.48639837367262
  C   -3.45064260989334     -2.32041240898998     -2.68094094323001
  C   -3.30611666128405     -2.35483862409404     -1.29157290391072
  N   -3.88660828189606     -2.14531482564812      1.01619842293518
  C   -4.34565581879018     -2.13798083825252     -0.28013001680920
  C   -5.69961775455572     -1.92820370474782     -0.56664467402496
  C   -6.60209993605998     -1.72275307712734      0.47648245899957
  C   -6.12386874407611     -1.73356966368707      1.79282918548734
  C   -4.76706906438343     -1.94692374783658      2.01851013701192
  N   -2.21497820705364     -4.57795890126930      1.78114137773178
  N   -2.50712301917818     -5.69103700472317      1.17241734497109
  C   -2.55682207644983     -6.68453270110855      2.10586861273187
  C   -2.28086571620680     -6.15588745201264      3.34865101782817
  N   -2.07157056750841     -4.82788689435963      3.10572354333025
  N   -1.65525361855588     -2.55796077188013      3.29598854975493
  C   -1.76117501700319     -3.74191356792188      3.94467791981538
  C   -1.58330799286665     -3.90064345290165      5.31917165796795
  C   -1.27933029880512     -2.76867867922583      6.07278375763684
  C   -1.18057204744248     -1.53254393008412      5.42245660223949
  C   -1.37874432303025     -1.46327055199577      4.04775827835523
  H   -1.36916219168231     -0.53082203956597      3.47464106049961
  H   -1.68041875995521     -4.88237831077107      5.78145585228738
  H   -0.95547830213842     -0.61974786904923      5.97606543811730
  H   -1.12917443985172     -2.85335516373308      7.15032081322350
  H   -4.34981941552017     -1.96479717209401      3.02637512213199
  H   -6.03811581354948     -1.92809045507960     -1.60320136986215
  H   -6.79202068966507     -1.57844764522098      2.64133230830879
  H   -7.66042949636538     -1.55848654534777      0.26646011890942
  H   -4.42793663264480     -2.14014170195245     -3.12953522374173
  H   -2.41411825572978     -2.47949351270424     -4.57311249112185
  H   -0.18007905170875     -2.83356590864048     -3.52037211631684
  H   0.90526155631536     -3.12637738062637      2.53501494189828
  H   3.21760695559619     -3.54218329840589      1.67971384931539
  H   1.64843060741402     -3.19236957230757     -2.33451251670094
  H   3.59986379040877     -3.57170099988665     -0.82192671735458
  H   -2.78565936982109     -7.71244440411329      1.83501053223359
  H   -2.22095502323513     -6.59451975274059      4.33945416158083
  O   -2.01108617821401      0.29843396455008      1.79206998975943
  C   -1.46036990708130     -0.50507809979880      0.97878905463093
  O   -0.68774758784263     -0.16981277414943      0.03995703251889
