# Supplementary material for: The Effect of N‑Donor Ligands on Activation of [Ru(tpy)(L–py)(AcCN)]2+ Precatalysts in CO2 Reduction Reaction Electrocatalysis
Source: Inorg Chem. 2026 Jun 18;65(26):15164–73. doi: 10.1021/acs.inorgchem.6c02082 (PMC13343509; doi:10.1021/acs.inorgchem.6c02082)
Supplement: Supplementary file 2 [file ic6c02082_si_002.zip › xyz_coordinates/123-trz/ML5/1Ru_py-123trz_0.xyz]

47
symmetry c1
Ru      -2.606175508     -2.949076930      0.327183657
N       -0.619970280     -3.199474797     -0.187095230
C        0.391013127     -3.638161250      0.617727932
C        1.685968502     -3.834840012      0.176545666
C        1.999009816     -3.576434564     -1.178523463
C        0.989735141     -3.137580704     -2.019970155
C       -0.320482293     -2.950290323     -1.530798719
N       -2.627663197     -2.440943644     -1.537805127
C       -1.447368915     -2.504143449     -2.308208372
C       -1.467861970     -2.144987937     -3.654190370
C       -2.664006535     -1.730476891     -4.262405562
C       -3.844902109     -1.688574049     -3.503258833
C       -3.832191890     -2.045368986     -2.156438464
N       -4.593382933     -2.436905187      0.064845811
C       -4.940086146     -2.060584303     -1.237115213
C       -6.274951662     -1.734196835     -1.557173783
C       -7.264598189     -1.788610744     -0.589271717
C       -6.907587313     -2.179207170      0.722411294
C       -5.588734883     -2.488613561      0.996954840
N       -2.887883221     -4.835396344      1.413193172
C       -2.813676183     -4.825524173      2.762691988
C       -2.972837216     -5.957853876      3.564080260
C       -3.221478752     -7.170862050      2.925742888
C       -3.299366604     -7.202064199      1.525401099
C       -3.128512399     -6.022474979      0.810458721
N       -2.413298713     -2.532312197      2.370894842
N       -2.180300618     -1.429752415      3.032747512
C       -2.170996298     -1.720390129      4.365250905
C       -2.408556537     -3.064439937      4.547292748
N       -2.556800002     -3.550209071      3.278721533
H       -3.180914257     -5.993294184     -0.278884491
H       -2.903337712     -5.887121888      4.649473494
H       -3.491455656     -8.132708471      0.989950668
H       -3.352150516     -8.080894986      3.513592625
H       -5.275864208     -2.794950325      1.997554989
H       -6.515973755     -1.442430054     -2.580830592
H       -7.650724863     -2.240006307      1.519457947
H       -8.298032445     -1.537817204     -0.836341091
H       -4.783047471     -1.375236203     -3.965800669
H       -2.676798720     -1.447628291     -5.316077551
H       -0.543892986     -2.188883604     -4.234153760
H        0.112130791     -3.827943570      1.656574714
H        2.445324772     -4.184516664      0.878195325
H        1.193152216     -2.935236090     -3.072982425
H        3.013033421     -3.722673096     -1.555692099
H       -1.994573104     -0.950537365      5.112656713
H       -2.482601538     -3.689658491      5.431553201
