# Supplementary material for: The Effect of N‑Donor Ligands on Activation of [Ru(tpy)(L–py)(AcCN)]2+ Precatalysts in CO2 Reduction Reaction Electrocatalysis
Source: Inorg Chem. 2026 Jun 18;65(26):15164–73. doi: 10.1021/acs.inorgchem.6c02082 (PMC13343509; doi:10.1021/acs.inorgchem.6c02082)
Supplement: Supplementary file 2 [file ic6c02082_si_002.zip › xyz_coordinates/123-trz/ML5/c-2Ru_py-123trz_+.xyz]

47
Coordinates from ORCA-job /home/lovelace/proj/proj487/mpfranco/WORK/Leq-py/123triazol-py/Livre/red1/red1-123triazol-py-Livre
  Ru  -2.50589717696537     -2.55433575209131      0.54263796695223
  N   -0.55261401531009     -2.82792103803042     -0.03856931412421
  C   0.52453908457838     -3.01062388901957      0.76235572148234
  C   1.79073737565309     -3.28796459320194      0.26606645464055
  C   1.97311328734266     -3.39131535376229     -1.12293801068778
  C   0.87459823484979     -3.21414267420123     -1.95793375367290
  C   -0.38487880060386     -2.93480087414459     -1.40724542142465
  N   -2.70151408597942     -2.49935128659765     -1.40127048545856
  C   -1.60090736374108     -2.72886685378882     -2.18816305395928
  C   -1.73430729874267     -2.73546846037805     -3.57858443454404
  C   -2.99619431931747     -2.51718754614515     -4.14738361900374
  C   -4.11073724052782     -2.29870978068975     -3.32667857129442
  C   -3.94766320309884     -2.29717910185359     -1.93945100396862
  N   -4.50343788113840     -2.09892984616519      0.38021291081684
  C   -4.97275305583504     -2.09124083245631     -0.92066083475823
  C   -6.33428363259646     -1.89232095458719     -1.19330256242906
  C   -7.23108098832998     -1.70384321775627     -0.14649390489475
  C   -6.74519224437941     -1.72039262842305      1.17153390152521
  C   -5.38927366877101     -1.92154467104961      1.38949774198686
  N   -2.82124514916696     -4.51197925628440      1.07235943572352
  C   -2.74455692584203     -4.82560240543940      2.38865860305686
  C   -2.94122500808516     -6.11300240189089      2.88558277376081
  C   -3.23228385728872     -7.12508626584870      1.97219162459438
  C   -3.31483890683011     -6.81373870984977      0.60822347831655
  C   -3.10462687515883     -5.50389474150627      0.19619818868267
  N   -2.28550001584119     -2.51988335211408      2.56565333180966
  N   -2.01685985850598     -1.61131060588209      3.45798140082547
  C   -2.00229173501426     -2.21256894224606      4.68355425842964
  C   -2.27449774031990     -3.55500966013951      4.54218709431541
  N   -2.44823813548475     -3.72086246486185      3.19692908432813
  H   -3.15761375292472     -5.21039565009773     -0.85273532336314
  H   -2.86872673050762     -6.31308042676712      3.95432450710424
  H   -3.54083311822358     -7.57886789555781     -0.13522527107262
  H   -3.39302604593493     -8.14559694238467      2.32283724250607
  H   -4.97005833315020     -1.94214720354292      2.39662731084089
  H   -6.67902639605734     -1.89190215279973     -2.22783816095306
  H   -7.41033084563111     -1.57747512942577      2.02435084680580
  H   -8.29211766163925     -1.54855726155544     -0.34912589629421
  H   -5.09495741553869     -2.13096376092975     -3.76498684834663
  H   -3.11140001651773     -2.51832455385147     -5.23215039460944
  H   -0.86551764787446     -2.90819701316466     -4.21436470322378
  H   0.33847535880376     -2.92324271150188      1.83387316872267
  H   2.62208666034878     -3.42027890203026      0.95992988549007
  H   0.98229270511853     -3.29441863958111     -3.04008668680173
  H   2.95665142554496     -3.60893251393894     -1.54277380069118
  H   -1.79839343050943     -1.64814671082284      5.58992367352263
  H   -2.35726336685602     -4.37168186864282      5.25240830633650
