# Supplementary material for: The Effect of N‑Donor Ligands on Activation of [Ru(tpy)(L–py)(AcCN)]2+ Precatalysts in CO2 Reduction Reaction Electrocatalysis
Source: Inorg Chem. 2026 Jun 18;65(26):15164–73. doi: 10.1021/acs.inorgchem.6c02082 (PMC13343509; doi:10.1021/acs.inorgchem.6c02082)
Supplement: Supplementary file 2 [file ic6c02082_si_002.zip › xyz_coordinates/123-trz/ML5/c-3Ru_py-123trz_0.xyz]

47
Coordinates from ORCA-job /home/lovelace/proj/proj487/mpfranco/WORK/Leq-py/123triazol-py/Livre/red2/red2-123triazol-py-Livre
  Ru  -2.49831062158015     -2.52500061653404      0.58254901715596
  N   -0.54142323998301     -2.74431319189908      0.01026727281786
  C   0.56081500809840     -2.80463627820132      0.79519817036468
  C   1.83250437584802     -3.05413714538734      0.30303043991217
  C   1.99697220288056     -3.25776333152415     -1.08842170849788
  C   0.88318682361537     -3.20113536280045     -1.91076140696178
  C   -0.39507772651764     -2.94378792576991     -1.36636263099068
  N   -2.70611665100893     -2.53293953933638     -1.36855276001811
  C   -1.60923743784962     -2.82881147569070     -2.13881749540797
  C   -1.76884016151412     -2.97677795838160     -3.53864330318035
  C   -3.04659191545028     -2.82396498942996     -4.09131642605966
  C   -4.15644113501229     -2.53467067006378     -3.28767564865356
  C   -3.96766078014401     -2.39247402233896     -1.89064792288204
  N   -4.47842606662027     -2.01488608073240      0.42515222555423
  C   -4.96125777912020     -2.10056119148444     -0.88476014869574
  C   -6.33069213914868     -1.87435987680551     -1.14967486390718
  C   -7.20271661854655     -1.56699072234909     -0.11763615258792
  C   -6.69875083478967     -1.48359518034220      1.20291766098277
  C   -5.34863168975417     -1.71295330380747      1.41813163120074
  N   -2.82322312476342     -4.47109263574096      1.00567598450194
  C   -2.75413342704375     -4.85154593097167      2.32268605868872
  C   -2.95986868642004     -6.17075025661770      2.74821170057285
  C   -3.24689082624677     -7.13706757862469      1.79391730400125
  C   -3.32130364966714     -6.75565715235072      0.43392004773988
  C   -3.10644798617470     -5.43239909342808      0.08804000409616
  N   -2.29063742667650     -2.56183081498567      2.61048253223729
  N   -2.02268654887221     -1.69431833118177      3.56062178165342
  C   -2.01933058347247     -2.36192729166269      4.74618336192719
  C   -2.29412428359354     -3.69814493928726      4.53729638084404
  N   -2.46182840482475     -3.79822043873695      3.17878228165204
  H   -3.15372957721820     -5.09173085133145     -0.94725974891011
  H   -2.89379936948162     -6.42046063237376      3.80756331487626
  H   -3.54481078413403     -7.48292672232509     -0.34751186725987
  H   -3.41205244893125     -8.17281510233777      2.09435067249964
  H   -4.91591485220247     -1.66537268255626      2.41992295660156
  H   -6.68908039339147     -1.94676626476501     -2.17778351537054
  H   -7.34845090557049     -1.24898515765179      2.04740723089420
  H   -8.26139668074351     -1.39375195953013     -0.32135107900855
  H   -5.15091289281598     -2.43189581028335     -3.72240167784018
  H   -3.18153249129377     -2.94057924800105     -5.16932080869737
  H   -0.91236078511295     -3.21741886343991     -4.16872696433003
  H   0.38406937145224     -2.64754875811057      1.86161294920315
  H   2.67967635112692     -3.09457300291381      0.98931580637558
  H   0.98011501551638     -3.35413697600573     -2.98688015566862
  H   2.98468223432496     -3.45775377327614     -1.50886134850537
  H   -1.81991389362462     -1.84842248404573      5.68393003007577
  H   -2.38108637554754     -4.54943588158544      5.20433767400414
