# Supplementary material for: The Effect of N‑Donor Ligands on Activation of [Ru(tpy)(L–py)(AcCN)]2+ Precatalysts in CO2 Reduction Reaction Electrocatalysis
Source: Inorg Chem. 2026 Jun 18;65(26):15164–73. doi: 10.1021/acs.inorgchem.6c02082 (PMC13343509; doi:10.1021/acs.inorgchem.6c02082)
Supplement: Supplementary file 2 [file ic6c02082_si_002.zip › xyz_coordinates/123-trz/ML5/SP_1Ru_py-123trz_0/charges]

   -0.20809332
   -0.08576667
    0.04660164
   -0.04609678
   -0.02758487
   -0.03791979
    0.06323276
   -0.10169645
    0.05400183
   -0.03867299
   -0.04247297
   -0.03867487
    0.05409548
   -0.08584018
    0.06342700
   -0.03788346
   -0.02749727
   -0.04603948
    0.04674432
   -0.10322735
    0.11687364
   -0.04980585
   -0.02145934
   -0.04183814
    0.05152097
    0.02698892
   -0.17259622
    0.02151893
   -0.02889687
    0.06006331
    0.07083969
    0.04518321
    0.04602861
    0.04380692
    0.04112375
    0.03514123
    0.02974526
    0.03064866
    0.02743615
    0.02419681
    0.02745180
    0.04138824
    0.02969822
    0.03510573
    0.03059413
    0.04052265
    0.03808301
