# Supplementary material for: The Effect of N‑Donor Ligands on Activation of [Ru(tpy)(L–py)(AcCN)]2+ Precatalysts in CO2 Reduction Reaction Electrocatalysis
Source: Inorg Chem. 2026 Jun 18;65(26):15164–73. doi: 10.1021/acs.inorgchem.6c02082 (PMC13343509; doi:10.1021/acs.inorgchem.6c02082)
Supplement: Supplementary file 2 [file ic6c02082_si_002.zip › xyz_coordinates/123-trz/ML5/SP_1Ru_py-123trz_0/gradient]

$grad
  cycle =      1    SCF energy =   -79.49965646387   |dE/dxyz| =  0.068364
   -4.92495887255880     -5.57294785041727      0.61828815235781      Ru
   -1.17157350548093     -6.04613149256998     -0.35355830928586      N 
    0.73890748116621     -6.87512788727523      1.16733673950954      C 
    3.18601966460020     -7.24679733173945      0.33362358839724      C 
    3.77758142037751     -6.75848265250691     -2.22708570156606      C 
    1.87032808595121     -5.92916878381273     -3.81719007994955      C 
   -0.60562320787061     -5.57524008820644     -2.89279086184285      C 
   -4.96556341779852     -4.61271564553552     -2.90603028307194      N 
   -2.73513101126576     -4.73214444688540     -4.36188095865790      C 
   -2.77385716873761     -4.05343986059735     -6.90541830732677      C 
   -5.03424362407172     -3.27012759495481     -8.05477997193891      C 
   -7.26581175600538     -3.19094240115484     -6.62020005361168      C 
   -7.24179333696145     -3.86518723378879     -4.07507722472425      C 
   -8.68023585548741     -4.60508304171817      0.12254118027714      N 
   -9.33540957207169     -3.89393941677489     -2.33780853465982      C 
  -11.85794072513928     -3.27715737613839     -2.94263238837971      C 
  -13.72810062546540     -3.37998493348349     -1.11356269290734      C 
  -13.05344761198853     -4.11810439885574      1.36515893941318      C 
  -10.56117853308062     -4.70279888989617      1.88397190857097      C 
   -5.45730794994725     -9.13757414408518      2.67054773123073      N 
   -5.31707704341754     -9.11891876778293      5.22073124667989      C 
   -5.61784774313826    -11.25871235047439      6.73513508623722      C 
   -6.08771302621613    -13.55096525744798      5.52885298102538      C 
   -6.23490001461057    -13.60992849198839      2.88259012022214      C 
   -5.91203085758854    -11.38082834237349      1.53154554523376      C 
   -4.56047416682038     -4.78537614208984      4.48034222023198      N 
   -4.12017175923607     -2.70183970612832      5.73106312499039      N 
   -4.10258785764648     -3.25106592753576      8.24912885522550      C 
   -4.55151308553743     -5.79095232533186      8.59313837840366      C 
   -4.83165175542954     -6.70892269516261      6.19588661876778      N 
   -6.01105628597090    -11.32568424433094     -0.52701438053865      H 
   -5.48651366720326    -11.12504824222774      8.78623059381737      H 
   -6.59789561616278    -15.36859077150965      1.87073626679413      H 
   -6.33464731837253    -15.27067839181469      6.63972848338351      H 
   -9.96993803074450     -5.28169003200790      3.77483186886618      H 
  -12.31340629514755     -2.72579765393626     -4.87706376393030      H 
  -14.45777490478672     -4.23299785750653      2.87135947786353      H 
  -15.68100785333640     -2.90605295978543     -1.58045543679118      H 
   -9.03864887118742     -2.59881939671852     -7.49427775474587      H 
   -5.05841700065787     -2.73562045033204    -10.04593147711998      H 
   -1.02780881109819     -4.13639127856369     -8.00139142946614      H 
    0.21189688007981     -7.23376578038407      3.13047305489311      H 
    4.62099453568748     -7.90759109381835      1.65954803401105      H 
    2.25473050504313     -5.54679215112640     -5.80709436588837      H 
    5.69380717444350     -7.03483242151915     -2.93983181426302      H 
   -3.76919670556257     -1.79625460131834      9.66152149912357      H 
   -4.69143785643495     -6.97244311351480     10.26414760136053      H 
   6.0030673504381E-05  -2.9838106450478E-03   4.0440508354775E-03
  -8.0403638255815E-03   1.1727640074703E-03   5.9822054783871E-04
   5.6455097404361E-03  -4.8727762454049E-03   1.4181607803637E-02
   3.9661831711975E-03  -7.7968330157818E-04   7.0741189607380E-04
   5.3367004791645E-03  -1.2440377673921E-03   6.8414759814512E-04
  -1.9363103804025E-03   2.1424157044449E-03  -3.8905432767285E-03
   5.1690829730725E-04   1.4769440399238E-03  -9.7889995363772E-03
   7.9815582534316E-04   1.4403570117392E-03   9.1318831648419E-03
   1.3923419595767E-02  -2.0677630009631E-03  -9.3555635833257E-03
   4.5313175253811E-03  -1.5895688864856E-03   2.5058686237712E-03
  -1.4329213235597E-05   2.3729157906389E-03  -7.6341949334537E-03
  -4.4206600600980E-03   8.4848284073076E-05   3.0914912406761E-03
  -1.4767474858135E-02   3.3800676267393E-03  -7.3007142500737E-03
   7.7496550498479E-03  -1.9561946712321E-03  -4.5549289548935E-04
  -1.0260331354756E-03   1.7571619140911E-03  -9.7624245544857E-03
   2.2396326124017E-03   1.3967097573025E-03  -4.0438519477689E-03
  -5.2733962560476E-03   7.4153498957414E-04   1.3606494270106E-03
  -3.9624923584201E-03   8.1245947000074E-04   1.1232227780784E-03
  -5.3190259132569E-03  -2.7114479236955E-03   1.4888940724587E-02
   1.8716018199903E-03   8.3202644578064E-03   7.5089077979112E-03
  -2.3728359431064E-03  -1.0847795235515E-02  -8.8886062003599E-03
   1.2982518353392E-03   6.3739288767787E-03   3.8720789145722E-03
  -7.4092228842404E-04  -2.5485736823029E-03  -5.0541607965759E-03
  -7.5464468192749E-04  -5.6450190321677E-03   5.3256876566025E-03
  -4.7179809669802E-04  -3.6992429272134E-04  -8.7720694396287E-03
  -2.5856026799353E-03  -1.0193367062058E-02  -1.1058841468329E-02
   3.2742976138760E-03   1.9327823334535E-02  -5.9903911308362E-03
  -4.1773787332033E-04  -4.3452158190880E-03   6.8049641789950E-03
  -4.6324571974678E-04  -1.7850407192308E-03  -2.4180685538500E-03
   3.1765589668810E-03   1.2972343864888E-02   1.4673192793605E-02
  -2.3410459494932E-04   5.9372738369222E-04  -6.2941223601394E-03
   5.6599577905829E-04   9.6095929985289E-04   8.1119560385490E-03
  -1.4504992415986E-03  -6.7805495186868E-03  -5.1045039759796E-03
  -8.9916749346834E-04  -6.6037559632123E-03   4.7395005933375E-03
   2.1864504226700E-03  -1.6283276913964E-03   4.1407570688854E-03
  -1.5002056972610E-03   2.1580303760583E-03  -7.8805533653468E-03
  -4.8328844536498E-03  -9.2585120193342E-04   6.9773979999330E-03
  -7.8638031775275E-03   1.8423612487145E-03  -2.6346556680377E-03
  -7.6235271315042E-03   2.2525923164407E-03  -2.6966426473601E-03
  -1.2592160755042E-04   2.1765094489407E-03  -8.2685519375181E-03
   7.5047109739506E-03  -6.6866685008001E-04  -3.5698389014510E-03
  -2.0247943751423E-03  -8.0482069026022E-04   4.3927423754281E-03
   4.9657112941249E-03  -2.7859972640076E-03   6.3426269272785E-03
   1.1213003657522E-03   1.5976036551958E-03  -8.1105227666959E-03
   7.5982327846921E-03  -1.1481213515602E-03  -3.5954988900331E-03
   1.7893041830898E-03   7.4890073819139E-03   8.3717985317831E-03
  -9.9814795331297E-04  -7.5570214247955E-03   8.9897075628253E-03
$end
