# Supplementary material for: The Effect of N‑Donor Ligands on Activation of [Ru(tpy)(L–py)(AcCN)]2+ Precatalysts in CO2 Reduction Reaction Electrocatalysis
Source: Inorg Chem. 2026 Jun 18;65(26):15164–73. doi: 10.1021/acs.inorgchem.6c02082 (PMC13343509; doi:10.1021/acs.inorgchem.6c02082)
Supplement: Supplementary file 2 [file ic6c02082_si_002.zip › xyz_coordinates/123-trz/ML5/SP_1Ru_py-123trz_0/wbo]

           1           2  0.785816359049664     
           2           3   1.30610394982460     
           3           4   1.50562797093300     
           4           5   1.32229116485886     
           3           6  0.100485277676722     
           5           6   1.50711453188700     
           1           7  0.130500007226451     
           2           7   1.17997948712376     
           6           7   1.32561627521772     
           1           8   1.06735595111262     
           7           9   1.15518784225693     
           8           9   1.12289107030117     
           9          10   1.40054712104880     
          10          11   1.40186160573212     
          11          12   1.40192682373260     
           8          13   1.12309921283550     
          12          13   1.40036889892729     
           1          14  0.784497966303829     
           1          15  0.130395825700615     
          13          15   1.15512960419649     
          14          15   1.18036186415343     
          15          16   1.32558026750801     
          16          17   1.50706656812138     
          17          18   1.32254447184244     
          14          19   1.30656919377832     
          16          19  0.100555212500182     
          18          19   1.50539037378326     
           1          20  0.633395487616018     
           1          21  0.115704284291941     
          20          21   1.25647220829559     
          21          22   1.35045282972134     
          22          23   1.46167907167578     
          23          24   1.36522422286790     
          20          25   1.32287849295978     
          22          25  0.105220179598341     
          24          25   1.47963371093155     
           1          26  0.695287689781465     
           1          27  0.165964215355102     
          26          27   1.37935969149087     
          27          28   1.34411453770568     
          28          29   1.53403687061628     
          21          30   1.07081342188619     
          26          30   1.10514465092775     
          29          30   1.18827802838511     
          25          31  0.944003447441160     
          22          32  0.965290287143339     
          24          33  0.968904974003347     
          23          34  0.969870192434998     
          19          35  0.939109096729559     
          16          36  0.964340050216584     
          18          37  0.970041830382583     
          17          38  0.970756751274852     
          12          39  0.964640124211524     
          11          40  0.971843912591796     
          10          41  0.964617321036323     
           3          42  0.938871717611326     
           4          43  0.970050293385214     
           6          44  0.964324202018037     
           5          45  0.970765841430801     
          28          46  0.969084415430266     
          29          47  0.965920906145462     
