# Supplementary material for: The Effect of N‑Donor Ligands on Activation of [Ru(tpy)(L–py)(AcCN)]2+ Precatalysts in CO2 Reduction Reaction Electrocatalysis
Source: Inorg Chem. 2026 Jun 18;65(26):15164–73. doi: 10.1021/acs.inorgchem.6c02082 (PMC13343509; doi:10.1021/acs.inorgchem.6c02082)
Supplement: Supplementary file 2 [file ic6c02082_si_002.zip › xyz_coordinates/123-trz/ML5/SP_t-2Ru_py-123trz_+/t-2Ru_py-123trz_+.xyz]

47
Coordinates from ORCA-job red1-py-123triazol-Livre
  Ru  -1.92956014680986     -2.60060464275379      1.21243884174255
  N   0.03453009449750     -2.79242440444370      0.63163011691530
  C   1.11669976772188     -2.94544496042219      1.43175609377302
  C   2.39349906293253     -3.16489762978869      0.93406195121642
  C   2.58152189892346     -3.23970863927502     -0.45624387409390
  C   1.47811257749034     -3.09254251141665     -1.29052434410267
  C   0.20780807419076     -2.87045786845998     -0.73831459177934
  N   -2.12399489973515     -2.52431160958457     -0.72988130352843
  C   -1.01343081767903     -2.69555751074387     -1.51775705297265
  C   -1.14255075840724     -2.67379298969663     -2.90833385599558
  C   -2.40913825542444     -2.48307898540404     -3.47672826356570
  C   -3.53162789575664     -2.31389902770674     -2.65506056149764
  C   -3.37295621139305     -2.33884583770004     -1.26760486456727
  N   -3.93901628976655     -2.19330747778565      1.05324479754817
  C   -4.40462976072880     -2.17220956092190     -0.24896174978345
  C   -5.76874666578886     -1.99151217368203     -0.52196719391495
  C   -6.67149331109947     -1.83574300603837      0.52500214654086
  C   -6.18911944486828     -1.86694722468991      1.84426169297638
  C   -4.83071126616281     -2.04890682445337      2.06255915951857
  N   -2.16375716808168     -4.51363942357048      1.76408307821271
  N   -2.40530812866851     -5.61719545866507      1.12048480440968
  C   -2.47168137681314     -6.62725700687770      2.03499854197153
  C   -2.26196446963510     -6.12183394098348      3.29980342951946
  N   -2.06936339343376     -4.78398470929971      3.09941641511237
  N   -1.69769528635838     -2.52675117366122      3.27954703142233
  C   -1.80903845070199     -3.69925466426451      3.94925787802420
  C   -1.67847523765484     -3.82242784292777      5.33149896728006
  C   -1.41703189259508     -2.66520189807570      6.06299011030124
  C   -1.29760148239681     -1.44282035152420      5.38810692263927
  C   -1.44315468134474     -1.41275408896750      4.00636253324736
  H   -1.35972606481917     -0.48651000829090      3.43596124817691
  H   -1.77760378470297     -4.79325191867744      5.81589867834677
  H   -1.09338609893426     -0.51663651137848      5.92629232378449
  H   -1.30770772466161     -2.71840181064983      7.14721707566366
  H   -4.41491625801074     -2.08094116803898      3.07092790299857
  H   -6.11114558534063     -1.97798217883160     -1.55721183051380
  H   -6.85884619122865     -1.75030297053887      2.69748449102090
  H   -7.73434120968104     -1.69459402363535      0.32156674508305
  H   -4.51836364219385     -2.16205088743962     -3.09354061110058
  H   -2.52118263100538     -2.46313789278908     -4.56165236242359
  H   -0.26630823180553     -2.80136939397426     -3.54461260021222
  H   0.92588597731936     -2.88406974119897      2.50437165328223
  H   3.22828576314761     -3.27572794252113      1.62756163627625
  H   1.59030138888849     -3.15205841608446     -2.37358218399005
  H   3.57322163911733     -3.41284369187252     -0.87752846675582
  H   -2.66588102166250     -7.65353821743886      1.73356846341126
  H   -2.23535596587866     -6.58191634785511      4.28271251838201
