# Supplementary material for: The Effect of N‑Donor Ligands on Activation of [Ru(tpy)(L–py)(AcCN)]2+ Precatalysts in CO2 Reduction Reaction Electrocatalysis
Source: Inorg Chem. 2026 Jun 18;65(26):15164–73. doi: 10.1021/acs.inorgchem.6c02082 (PMC13343509; doi:10.1021/acs.inorgchem.6c02082)
Supplement: Supplementary file 2 [file ic6c02082_si_002.zip › xyz_coordinates/123-trz/ML5/SP_t-3Ru_py-123trz_0/t-3Ru_py-123trz_0.xyz]

47
Coordinates from ORCA-job red2-py-123triazol-Livre
  Ru  -1.92417079934708     -2.58983377643852      1.22866200857848
  N   0.03992520331799     -2.72648945902582      0.65552939613020
  C   1.14241623108830     -2.76786737762197      1.44218376344020
  C   2.42455561555488     -2.94411770910944      0.94671041515330
  C   2.60205578437252     -3.08918113284901     -0.45081489448663
  C   1.48852057987930     -3.05194978079226     -1.27467402837336
  C   0.19908694975983     -2.87094321686732     -0.72686109564828
  N   -2.12826563461750     -2.56434576252322     -0.72269403350167
  C   -1.01686997022706     -2.77855230970948     -1.49969680589116
  C   -1.16490943639765     -2.86492951937215     -2.90461426866115
  C   -2.44326932251943     -2.72373968292005     -3.45874079629363
  C   -3.56439400306517     -2.49872047107603     -2.64975922030616
  C   -3.38782577616722     -2.41843271168921     -1.24789006010615
  N   -3.91591889786379     -2.12847069989181      1.07636193725768
  C   -4.39177735000411     -2.17709678772749     -0.23804672353672
  C   -5.76192025727010     -1.95925525326693     -0.50289742949269
  C   -6.64364191968273     -1.69652763724900      0.53351988969356
  C   -6.14721479838013     -1.65185145798666      1.85894270274399
  C   -4.79600608772351     -1.87163039985886      2.07420021160199
  N   -2.16653205524136     -4.49193997661007      1.71036124150511
  N   -2.41533624896491     -5.59082247938549      1.02647251602244
  C   -2.49011619199790     -6.61627528623280      1.91475059642605
  C   -2.28554250636094     -6.16018255234600      3.20117120115098
  N   -2.08092441507265     -4.80581227253810      3.05136653115607
  N   -1.69747575260241     -2.55693015825109      3.29949699407808
  C   -1.82310942558265     -3.76625115748713      3.92729370551849
  C   -1.70070752458442     -3.92753179775901      5.31624955868054
  C   -1.43786213898964     -2.80232404884070      6.08588861340182
  C   -1.30438216777081     -1.54885216062544      5.45242921781002
  C   -1.44104168459551     -1.47600061675728      4.07233742600032
  H   -1.34743508303262     -0.52972662633580      3.53568803815051
  H   -1.81054643693586     -4.91314367588301      5.76845871275896
  H   -1.09774872578209     -0.64303329663067      6.02325420700089
  H   -1.33674824500243     -2.89346564440484      7.16879607148618
  H   -4.37037400121110     -1.85484791163776      3.08008679075003
  H   -6.11405921590616     -2.00231183075646     -1.53485591944032
  H   -6.80432066131511     -1.45470639050780      2.70733696173958
  H   -7.70318505887283     -1.52919298602550      0.32959682096552
  H   -4.55754139251254     -2.39367515901758     -3.08711193510891
  H   -2.56874451266321     -2.79229776631676     -4.54194187001109
  H   -0.29770468948917     -3.04554970492896     -3.54022959996029
  H   0.95674785658385     -2.66022482457679      2.51325645340502
  H   3.27056723603258     -2.97411246821959      1.63502186210360
  H   1.59441475175752     -3.16176088621914     -2.35526090458599
  H   3.59864279484967     -3.23031565682389     -0.87403928689089
  H   -2.68848845542175     -7.63331753136366      1.58334162367251
  H   -2.26776761702289     -6.65410655254337      4.16692494191294
