# Supplementary material for: The Effect of N‑Donor Ligands on Activation of [Ru(tpy)(L–py)(AcCN)]2+ Precatalysts in CO2 Reduction Reaction Electrocatalysis
Source: Inorg Chem. 2026 Jun 18;65(26):15164–73. doi: 10.1021/acs.inorgchem.6c02082 (PMC13343509; doi:10.1021/acs.inorgchem.6c02082)
Supplement: Supplementary file 2 [file ic6c02082_si_002.zip › xyz_coordinates/123-trz/TS/c-TS_add-py-123trz.xyz]

50
Coordinates from ORCA-job 1-TS-Sing-red2-123triazol-py-tsAdd
  Ru  -0.56264333063956     -0.51515185185211     -0.73740139532388
  N   0.54571843471489     -0.87782080071481     -2.40471918049051
  C   1.81140678314240     -1.37746374042319     -2.45301667890253
  C   2.49050477475651     -1.61270629431494     -3.63402444666801
  C   1.85091537650781     -1.32728676882666     -4.86309529611897
  C   0.56205346011181     -0.82074200708536     -4.83883625136578
  C   -0.09477790963794     -0.59418976547828     -3.61047676550777
  N   -1.80009864850661      0.01135950916801     -2.10846471095993
  C   -1.42649896244287     -0.07559375160638     -3.45885538442711
  C   -2.31362879326822      0.33749429352213     -4.45033216238566
  C   -3.58444469153764      0.82826484156037     -4.10422080631907
  C   -3.95930620269521      0.89373416645001     -2.75111525317737
  C   -3.07430919623804      0.48315886093978     -1.75682549194669
  N   -2.15942759733051      0.04367679091448      0.39120090210156
  C   -3.26637210593153      0.48509368897760     -0.33269443155661
  C   -4.44340450095753      0.88583108291129      0.33463568431311
  C   -4.51436625560412      0.84772921830918      1.71738527202137
  C   -3.38535113016913      0.39847022285445      2.44178998000862
  C   -2.25257172676796      0.01291686650667      1.74928054631616
  N   0.93405820903423     -0.03479113507951      0.56187552680281
  N   1.57078649806143      1.07393911492728      0.82544352843090
  C   2.49155970704223      0.81544848769184      1.79910097856806
  C   2.42802291261296     -0.51220262806133      2.15957084781104
  N   1.43938821495984     -1.02329147153640      1.36529061106797
  N   -0.11048001716277     -2.28988489766130      0.26974448296642
  C   0.86583412463604     -2.28718181607101      1.20993051899768
  C   1.25554540447797     -3.41237087142930      1.93760166929910
  C   0.59627427718592     -4.61151843550047      1.67662542035052
  C   -0.41705780981666     -4.63510791507638      0.70635665399346
  C   -0.73966208354038     -3.46535939835438      0.03002200424699
  H   -1.51848608276491     -3.43139305499701     -0.73259030159947
  H   2.04874758150154     -3.34681555676610      2.68239883527699
  H   -0.95562275072655     -5.55453110017090      0.47352300610675
  H   0.86951492749895     -5.51586660728015      2.22252843918194
  H   -1.36175384585094     -0.33889483165499      2.27401087030157
  H   -5.29545161344333      1.22440478952809     -0.25739632119874
  H   -3.39122548491191      0.35141903446375      3.53207275808313
  H   -5.42356386507377      1.15772395723386      2.23619904026422
  H   -4.94629777820105      1.26878114713402     -2.47257807063696
  H   -4.27717337815372      1.15368409452600     -4.88181705579578
  H   -2.01496023048224      0.27884690267386     -5.49897295582562
  H   2.27328430122200     -1.58437152355204     -1.48527479241612
  H   3.50564722001617     -2.01197058750928     -3.60075142045963
  H   0.03696190603458     -0.59185878887090     -5.76785483837168
  H   2.36117317928423     -1.50314447850127     -5.81213624480081
  H   3.14442850759512      1.59603310256624      2.18215669809643
  O   0.52742779065394      2.27752329189157     -2.24593446466213
  C   -0.28866776394955      2.38109267565674     -1.40477669950565
  O   -1.07052987264211      2.79735458948420     -0.63045723603879
  H   2.97598003739632     -1.11170765151683      2.87968438185460
