# Supplementary material for: The Effect of N‑Donor Ligands on Activation of [Ru(tpy)(L–py)(AcCN)]2+ Precatalysts in CO2 Reduction Reaction Electrocatalysis
Source: Inorg Chem. 2026 Jun 18;65(26):15164–73. doi: 10.1021/acs.inorgchem.6c02082 (PMC13343509; doi:10.1021/acs.inorgchem.6c02082)
Supplement: Supplementary file 2 [file ic6c02082_si_002.zip › xyz_coordinates/123-trz/TS/c-TS_diss-py-123trz.xyz]

53
Coordinates from ORCA-job 2-TS-Sing-red2-123triazol-py-tsDiss
  Ru  -1.52924325995594     -2.50486620165633      0.98866394086510
  N   -0.97432429093665      0.21374372573473      0.68706850741908
  N   -2.00384214464560     -4.32749963901325      1.63514547393994
  N   0.41837834594018     -2.86120103029689      0.39199299359161
  C   1.51436667063623     -3.02655319331804      1.17942777799801
  C   2.75663786376647     -3.38558253404489      0.68909390107553
  C   2.90699928063068     -3.60915317155923     -0.70198448572703
  C   1.79909427397076     -3.46189327557699     -1.52188302284727
  C   0.55232245530380     -3.08713963388999     -0.98000031825836
  N   -1.75587290494845     -2.59701374374321     -0.94623072044100
  C   -0.67053044514839     -2.93131723469357     -1.73837727396436
  C   -0.85401927238034     -3.12178053030572     -3.10687223945327
  C   -2.14739001466172     -3.01044777838783     -3.65668248752628
  C   -3.24391255335129     -2.72387779794776     -2.82969392222001
  C   -3.04707332764525     -2.52040983709638     -1.46008662344695
  N   -3.46939639436629     -1.96895545812648      0.82372306293059
  C   -4.01584567185025     -2.17090906448754     -0.45858435979045
  C   -5.39729639561204     -1.97347525221917     -0.68191984283002
  C   -6.22785985647121     -1.55774016097700      0.34332111199648
  C   -5.65859975065037     -1.33205226754985      1.62772264223710
  C   -4.30905399971487     -1.54957402546864      1.81479735508031
  C   -2.26363483094507     -5.39872250455257      0.83923818304894
  C   -2.87312386167186     -6.54825595299020      1.31624821431267
  C   -3.27038220490757     -6.61381563239905      2.66769659574981
  C   -3.00685715508903     -5.53227304589564      3.50164909411604
  C   -2.34736552008683     -4.42434560983814      2.96030212604031
  N   -1.36326216672282     -2.28966099333483      2.99848843882440
  N   -1.92900166973765     -3.32688695789077      3.70447915892691
  C   -1.80598478685152     -3.08357736770718      5.04978814718249
  C   -1.13231190708229     -1.88239515725844      5.11219808411685
  N   -0.87296792303915     -1.42334004853501      3.85576749209806
  H   -1.97386445657434     -5.28523641803518     -0.20633056919387
  H   -3.29983540276968     -5.53648767413724      4.55206621738016
  H   -3.04782876382907     -7.38168446401773      0.63462569133340
  H   -3.78025071639759     -7.49584691669807      3.05817023565414
  H   -3.83998441721420     -1.39301702503824      2.78835762850960
  H   -5.79565540242183     -2.15034595035828     -1.68317807433345
  H   -6.26881685511813     -0.99490339071955      2.46756906789101
  H   -7.29443215756021     -1.40258210168925      0.16959538061810
  H   -4.24841704539523     -2.65543897687091     -3.25196043132560
  H   -2.29736997649941     -3.16032199710708     -4.72738492308501
  H   -0.00467509172893     -3.36916708063089     -3.74588019789211
  H   1.35362755356517     -2.84453286439546      2.24451343825231
  H   3.60007908590006     -3.48338353056280      1.37474456947889
  H   1.87812675215684     -3.63812493829127     -2.59612747594549
  H   3.87365759759096     -3.89552549059026     -1.12080884886313
  H   -0.82723676434641     -1.32110933020937      5.99250931889784
  H   -2.18184097108260     -3.76284349469853      5.80788532218940
  C   -1.45386348220227      0.89307458440586      1.50381506251012
  C   -2.08798828132245      1.66482417560093      2.56229685237675
  H   -1.84812436267128      2.73310495699905      2.45834059447140
  H   -1.72679913483447      1.29748772417362      3.53364234564036
  H   -3.17835270002053      1.53058358489659      2.50927658338993
