# Supplementary material for: The Effect of N‑Donor Ligands on Activation of [Ru(tpy)(L–py)(AcCN)]2+ Precatalysts in CO2 Reduction Reaction Electrocatalysis
Source: Inorg Chem. 2026 Jun 18;65(26):15164–73. doi: 10.1021/acs.inorgchem.6c02082 (PMC13343509; doi:10.1021/acs.inorgchem.6c02082)
Supplement: Supplementary file 2 [file ic6c02082_si_002.zip › xyz_coordinates/123-trz/TS/SP_t-ReaTS_add-py-123trz/t-ReaTS_add-py-123trz.xyz]

50
Coordinates from ORCA-job Rea-irc-TS-Sing-red2-123triazol-py-tsAdd
  Ru  -0.63298146541729     -0.66593565302437     -0.76053896919708
  N   0.47399645782019     -1.00829462403142     -2.43216613415806
  C   1.71490364378472     -1.56963233325582     -2.48970359075828
  C   2.41652687809062     -1.74344493827150     -3.66720465361972
  C   1.83170893409741     -1.32281420844407     -4.88590095040050
  C   0.57137812925773     -0.75007805842271     -4.85310986055276
  C   -0.11187143661820     -0.58968375021022     -3.62835389039251
  N   -1.81261027822495      0.00788194803149     -2.11866703253500
  C   -1.41414440848541     -0.00873561517419     -3.46703123891601
  C   -2.25665487565002      0.51260380291882     -4.44591281698729
  C   -3.50465370007798      1.05519141931977     -4.09263334042037
  C   -3.89956223361187      1.06750426532334     -2.74350955435791
  C   -3.06026693102952      0.54832611660538     -1.76064566955926
  N   -2.22625257354838     -0.09356205807795      0.36759246500488
  C   -3.28018745306961      0.48296566673952     -0.34415083777900
  C   -4.43204915704918      0.94213754675760      0.33046035888998
  C   -4.53355741462159      0.82868665824281      1.70681915123907
  C   -3.45896025519526      0.24370800169659      2.41890126121130
  C   -2.34878430319115     -0.19296904866120      1.72176780401054
  N   0.85487653766027     -0.06575972128257      0.48994189818231
  N   1.44029690087548      1.08390183051128      0.69225732720240
  C   2.38073151188736      0.91711596317523      1.66663346980649
  C   2.38389437998319     -0.39286276287809      2.09234504463826
  N   1.41387711031361     -0.98871128830505      1.33492057978698
  N   -0.08698349150237     -2.37285733663728      0.31888040050553
  C   0.89787171396310     -2.28278669887372      1.24682070148890
  C   1.34630637482173     -3.35177166132754      2.02344578018419
  C   0.74001246797992     -4.59087733616667      1.82992450425986
  C   -0.28085127726810     -4.70672995343543      0.87417591831169
  C   -0.66283042816055     -3.58735867527940      0.14559361261889
  H   -1.45030952108846     -3.62718973381138     -0.60757431954635
  H   2.14376430724888     -3.21266722936852      2.75341774545747
  H   -0.77980992162575     -5.65951021909125      0.69284442250858
  H   1.05924109010244     -5.45415377050261      2.41584842872560
  H   -1.50046360134953     -0.64636732524482      2.23899516411702
  H   -5.23949033619353      1.38933309803220     -0.25211362590571
  H   -3.48998230474098      0.13260627081928      3.50417387368478
  H   -5.42318876129209      1.18403445973720      2.23048553521583
  H   -4.86667664718024      1.48718335429211     -2.45858629080292
  H   -4.16285186362416      1.46392801851829     -4.86090694300763
  H   -1.94022579731147      0.49930734920831     -5.49096777444029
  H   2.13530291696688     -1.88042518033177     -1.53078398733154
  H   3.40765168952642     -2.19960797213728     -3.64033434649590
  H   0.08975835928688     -0.41293324011255     -5.77273846057015
  H   2.36221136810013     -1.44615203934519     -5.83209341837016
  H   2.99876637744237      1.74568062842628      2.00403934987602
  O   0.58392686659136      2.31334168484366     -2.27216135494899
  C   -0.21824951148921      2.53639013919481     -1.45264795378607
  O   -1.01221370084886      2.88043398259716     -0.66759188551796
  H   2.96622979629151     -0.92850409957115      2.83564481468116
