# Supplementary material for: The Effect of N‑Donor Ligands on Activation of [Ru(tpy)(L–py)(AcCN)]2+ Precatalysts in CO2 Reduction Reaction Electrocatalysis
Source: Inorg Chem. 2026 Jun 18;65(26):15164–73. doi: 10.1021/acs.inorgchem.6c02082 (PMC13343509; doi:10.1021/acs.inorgchem.6c02082)
Supplement: Supplementary file 2 [file ic6c02082_si_002.zip › xyz_coordinates/123-trz/TS/SP_t-TS_add-py-123trz/t-TS_add-py-123trz.xyz]

50
Coordinates from ORCA-job TS-Sing-red2-py-123triazol-tsAdd
  Ru  -0.36131652818245     -0.46443782371506     -0.75469380767915
  N   0.72480325847354     -0.68715124855051     -2.46060195026418
  C   2.04353539098667     -1.01481835647067     -2.56087934406919
  C   2.69319402621217     -1.18644576682317     -3.76862829237967
  C   1.96506023421968     -1.02686267068388     -4.97151360397657
  C   0.62095613573955     -0.70125269046384     -4.89433021590416
  C   -0.00228293612817     -0.52797719420491     -3.64066215063825
  N   -1.70241618090796     -0.06756547549048     -2.08116336966366
  C   -1.38155880114346     -0.17225218964882     -3.43936050342208
  C   -2.35523708145830      0.09652730087841     -4.39982100761967
  C   -3.65680273678633      0.44977430064181     -4.00595520512948
  C   -3.97600255889247      0.52382924895249     -2.63936171844543
  C   -3.00180271435261      0.25789524969116     -1.67920953789452
  N   -1.93126571690498      0.04959796101288      0.43330443999910
  C   -3.12062408668626      0.30731725235490     -0.24592259153863
  C   -4.30214321126666      0.59844286140848      0.46800385560808
  C   -4.29463218167706      0.63295688814677      1.85283672832699
  C   -3.08259783902907      0.36691880651653      2.53144518906875
  C   -1.94854038579387      0.08198675557464      1.79360295221399
  N   -0.08860281745595     -2.25124596562728      0.15139084779335
  N   -0.70318775598343     -3.40041507995195      0.05820308613117
  C   -0.20972195996689     -4.22283276742923      1.02895494771012
  C   0.74965533311896     -3.55858213244555      1.76086624986657
  N   0.80517898808747     -2.31817953836500      1.18780968080661
  N   1.21818634062443     -0.15385325880696      0.58519493294264
  C   1.56908962257420     -1.17111520355300      1.41262630649982
  C   2.58239780508204     -1.09468109755195      2.36936590434131
  C   3.28704984389447      0.10227446350843      2.47211817023176
  C   2.95834696697418      1.15958505131043      1.61031233523228
  C   1.93191135807286      0.99426848994098      0.68935557055513
  H   1.64732512604851      1.78651391151298     -0.00219683947690
  H   2.81010765091629     -1.94852084026394      3.00759394037980
  H   3.49242216575210      2.10967763349424      1.65088675765414
  H   4.08505319687256      0.20723958867250      3.20879270629748
  H   -0.99445060683367     -0.12986284061308      2.28095036070727
  H   -5.22071445517128      0.79257332601255     -0.08839785125118
  H   -3.02576661489528      0.38234801794711      3.62113826869594
  H   -5.20731427505902      0.85826428328718      2.40792296643178
  H   -4.98642234336200      0.79283321315548     -2.32535002924224
  H   -4.41789997459764      0.66205821561270     -4.75839947647213
  H   -2.10052410968922      0.03262886509635     -5.45947833193265
  H   2.56849430868756     -1.13421704909165     -1.61096148895528
  H   3.75416685758382     -1.44217947723396     -3.77664471123856
  H   0.02622904759922     -0.57472001706747     -5.80071353473338
  H   2.45057132680775     -1.15978121201974     -5.94024901590352
  H   -0.57194070990643     -5.24150236029518      1.14537520023973
  O   0.25934613718849      2.42458023696890     -2.46650591815019
  C   -0.57107966736728      2.47263017611095     -1.63301693830627
  O   -1.39512475153449      2.83730372477695     -0.87629589419638
  H   1.36750832851573     -3.84749669621854      2.60514297674952
