# Supplementary material for: The Effect of N‑Donor Ligands on Activation of [Ru(tpy)(L–py)(AcCN)]2+ Precatalysts in CO2 Reduction Reaction Electrocatalysis
Source: Inorg Chem. 2026 Jun 18;65(26):15164–73. doi: 10.1021/acs.inorgchem.6c02082 (PMC13343509; doi:10.1021/acs.inorgchem.6c02082)
Supplement: Supplementary file 2 [file ic6c02082_si_002.zip › xyz_coordinates/123-trz/TS/SP_t-TS_diss-py-123trz/t-TS_diss-py-123trz.xyz]

53
Coordinates from ORCA-job TS-Sing-red2-py-123triazol-tsDiss
  Ru  -2.17891005174143     -2.81133216768508      1.41279597361726
  N   -1.65146479385408     -0.18204720680664      1.09584887581147
  N   -2.31326419818498     -4.70878092090313      1.85228412747228
  N   -0.21513606611774     -2.84218069550860      0.93826810228704
  C   0.84794733980223     -2.95361739448678      1.78371450575827
  C   2.16145008400129     -2.97249986512486      1.36308768525201
  C   2.44443978228835     -2.88662843223062     -0.03105071976729
  C   1.38681910096607     -2.78285023829627     -0.91338572945655
  C   0.05106500095257     -2.74196991919213     -0.44348264342360
  N   -2.29431136080030     -2.57198396428304     -0.52684301820341
  C   -1.11281609722377     -2.56765314491357     -1.26024821226761
  C   -1.18085687881715     -2.34215028880782     -2.64260865427643
  C   -2.41645854372605     -2.08883377690594     -3.24893754447621
  C   -3.59386952660337     -2.04081502297856     -2.46989433340645
  C   -3.51383379649131     -2.27645300848118     -1.10005591636687
  N   -4.19223579664010     -2.40173040306159      1.19112954898597
  C   -4.59665753283983     -2.24482989736387     -0.13571851857307
  C   -5.95983816320682     -2.09852101552859     -0.45468137185377
  C   -6.92148297562404     -2.10054615534982      0.54601516007743
  C   -6.50052738089513     -2.26569092772589      1.88742574888118
  C   -5.15178239310336     -2.41766461639994      2.15493293641326
  N   -2.47997333700609     -5.80228740660269      1.14229794967837
  C   -2.16908544581830     -6.86404618286528      1.93668834143871
  C   -1.78307048491402     -6.43233022027596      3.18778102323059
  N   -1.87910497618466     -5.06517164645952      3.11771882322900
  N   -1.95235076397186     -2.80711092555184      3.46693936761077
  C   -1.75095692435267     -4.03031749671504      4.03596475053455
  C   -1.47825699644060     -4.21763589694213      5.39565918091743
  C   -1.43807657396035     -3.09131216741600      6.21136032347183
  C   -1.68187175564186     -1.82529969724871      5.64658416126834
  C   -1.93507182737093     -1.72750128184932      4.28501285584622
  H   -2.10521338645968     -0.76943104873125      3.79132791622684
  H   -1.30824545158496     -5.21805969765514      5.79396350609443
  H   -1.66252330893716     -0.92127884718128      6.25654468147506
  H   -1.22464755501194     -3.19522911323819      7.27649885293038
  H   -4.78630614939087     -2.55372583148742      3.17531474990727
  H   -6.25002203038675     -1.98964958140529     -1.50115076545625
  H   -7.21698750401965     -2.27174767227417      2.71077426486787
  H   -7.97891216411054     -1.98413774069743      0.30124872490169
  H   -4.55276350012346     -1.80396914712288     -2.93380121292485
  H   -2.46810823566827     -1.90253604333944     -4.32325660366320
  H   -0.26639135509040     -2.34040412066471     -3.23908078225392
  H   0.59634531542046     -3.02592541723666      2.84420321957873
  H   2.96124669129835     -3.05540480398072      2.10109603147305
  H   1.56487824630038     -2.72056090018633     -1.98892000264100
  H   3.47384351102332     -2.90938549962132     -0.39434529483730
  H   -2.23681716585301     -7.88354732579748      1.56378700143623
  H   -1.44577306243708     -6.95309463017805      4.07820335281864
  C   -0.85018915780114      0.20776661011078      0.33968828586953
  C   0.16054642933122      0.66965819374281     -0.60153833316796
  H   -0.19488633890314      0.50467029935697     -1.62926006342371
  H   1.09297152804466      0.10347491193686     -0.45363533956027
  H   0.35942380988033      1.74239220961139     -0.45438730436220
