# Supplementary material for: The Effect of N‑Donor Ligands on Activation of [Ru(tpy)(L–py)(AcCN)]2+ Precatalysts in CO2 Reduction Reaction Electrocatalysis
Source: Inorg Chem. 2026 Jun 18;65(26):15164–73. doi: 10.1021/acs.inorgchem.6c02082 (PMC13343509; doi:10.1021/acs.inorgchem.6c02082)
Supplement: Supplementary file 2 [file ic6c02082_si_002.zip › xyz_coordinates/bpy/AcCN/1Ru_bpy_AcCN_0.xyz]

56
Coordinates from ORCA-job Sing-red2-TPSSh-D3BJ-Bpy-S
  Ru  -2.08087292098897     -2.86712199045136      1.44442796430079
  N   -0.13473052613291     -3.31187194349385      1.01191983904154
  C   0.05053776910221     -3.64740143653042     -0.34301185038437
  C   1.34219443922009     -4.03170536994596     -0.79442880561200
  C   2.41508476694777     -4.05167045938177      0.07336739222723
  C   2.21268417679794     -3.67347154475349      1.43249624359307
  C   0.93776745485643     -3.31809247080216      1.83710067714592
  N   -2.22360795777993     -3.01691855565982     -0.50989699516772
  C   -3.42595435647105     -2.79926683111087     -1.11991897108532
  C   -3.55062741279512     -2.98386228045282     -2.49411555603368
  C   -2.41951448940712     -3.42965365592053     -3.22113674579729
  C   -1.21301980485410     -3.69485708642283     -2.56858240473644
  C   -1.10324210104877     -3.48915736978122     -1.18160676323880
  N   -4.10908571719997     -2.50112659945919      1.16409034025652
  C   -5.04958832698310     -2.30389078012858      2.11449545300781
  C   -6.38637389763438     -2.07481535342755      1.81924643569350
  C   -6.78995325648532     -2.05039186530032      0.46809388162922
  C   -5.83472348291069     -2.26494281469972     -0.51949330231402
  C   -4.49434119017445     -2.49508866424028     -0.16837772203083
  N   -2.40821661427780     -4.84346977955703      1.74259039898204
  C   -1.95336366004594     -5.29622442100061      2.97965534825395
  C   -1.97594740735869     -6.69078918487073      3.25646833735388
  C   -2.49294809522092     -7.57829114822757      2.33198915313137
  C   -3.00935443069370     -7.08393732805101      1.10521931168987
  C   -2.94072528748373     -5.71958541834883      0.86549557152161
  N   -1.83037265141197     -2.96674459133512      3.48394962642882
  C   -1.73484372622950     -1.95726667583642      4.37514690858591
  C   -1.33108892274965     -2.13534147829782      5.69060935414446
  C   -0.99198996798267     -3.44519265008041      6.12099362161191
  C   -1.13312733511263     -4.50123276677627      5.24050087949914
  C   -1.60117228357113     -4.27343200712619      3.91785696948611
  H   -1.96127605644532     -0.96316636872983      3.98228826391530
  H   -0.89288607944439     -5.51770169888950      5.55662080438847
  H   -1.25182727319114     -1.27542714613285      6.35719250209463
  H   -0.63050138043113     -3.61968386922278      7.13693315473778
  H   -1.60000720526141     -7.05131675637077      4.21515358858941
  H   -3.29224914287409     -5.28890302722343     -0.07433164535819
  H   -2.51383166523904     -8.64842179461593      2.55059581748395
  H   -3.42563935829123     -7.74973798796919      0.34826395140836
  H   -4.68701309264049     -2.32649054207582      3.14445092329442
  H   -6.11656232502592     -2.26266455027122     -1.57352983520475
  H   -7.09842480806106     -1.91005707840344      2.62938357596867
  H   -7.83275374497155     -1.87166167608389      0.19931622112999
  H   -4.50499733328581     -2.82123100377791     -2.99644207585595
  H   -2.49810024914988     -3.58749565619846     -4.29845128593398
  H   -0.35554206157366     -4.06204078701049     -3.13577218861452
  H   0.72598124336020     -3.03884442336944      2.87200736481400
  H   3.03077506935483     -3.67552425761029      2.15435929729509
  H   1.47448754447626     -4.30167600736280     -1.84416939466087
  H   3.40568642654670     -4.34727364801551     -0.27943243125545
  C   -1.54548170065184      0.24797464070765      1.27349321940951
  N   -1.74382530031607     -0.89776002294704      1.33312511293432
  C   -1.29379850379129      1.67920912856234      1.22217702831365
  H   -0.48354965610782      1.89157410483290      0.50859362597113
  H   -0.99912877441207      2.04201234411186      2.21850939903130
  H   -2.20297095249292      2.20901753553678      0.90060773291943
