# Supplementary material for: The Effect of N‑Donor Ligands on Activation of [Ru(tpy)(L–py)(AcCN)]2+ Precatalysts in CO2 Reduction Reaction Electrocatalysis
Source: Inorg Chem. 2026 Jun 18;65(26):15164–73. doi: 10.1021/acs.inorgchem.6c02082 (PMC13343509; doi:10.1021/acs.inorgchem.6c02082)
Supplement: Supplementary file 2 [file ic6c02082_si_002.zip › xyz_coordinates/bpy/AcCN/1Ru_bpy_AcCN_2+.xyz]

56
Coordinates from ORCA-job /home/lovelace/proj/proj487/mpfranco/WORK/OPT/TPSSh/TPSSh-D3BJ-Ru-Bpy-S
  Ru  -1.96251770707175     -2.96227686979543      1.43518299671575
  N   -0.00856796629268     -3.35164618776223      0.87571410750399
  C   0.15699856035155     -3.45074787913317     -0.48295823060619
  C   1.41277072882305     -3.71672111713102     -1.03474114900033
  C   2.51225185711549     -3.88567850139944     -0.19095153656435
  C   2.32899928545100     -3.78510326619471      1.18991147587521
  C   1.05270398692495     -3.51651284705509      1.68358426843711
  N   -2.17071341815986     -3.04555818073455     -0.52502812778193
  C   -3.40150244535391     -2.84091796655797     -1.05198319485282
  C   -3.56750331493580     -2.86081867533949     -2.44090199023591
  C   -2.44801925259594     -3.09003444667097     -3.24790020493489
  C   -1.18735536078793     -3.29201162279569     -2.67598968905369
  C   -1.06900958930128     -3.26274057165118     -1.28240079843218
  N   -3.99847597479216     -2.63656085365568      1.27037422760766
  C   -4.87929110342261     -2.46183213785064      2.27025878108169
  C   -6.24008679495592     -2.26525922588793      2.03694573304292
  C   -6.70489241127548     -2.24764251382330      0.71998691451094
  C   -5.79406762908949     -2.43006499867243     -0.32241172490673
  C   -4.44224888304152     -2.62512288243411     -0.02806468606013
  N   -2.28933876054679     -4.94713696643923      1.80709320531620
  C   -2.22520685018449     -5.32980054722038      3.11615089330638
  C   -2.43660475044092     -6.66355775364332      3.48498069081747
  C   -2.71671035159444     -7.61380259844461      2.50452264823470
  C   -2.78050217531020     -7.20800059290346      1.16863451800229
  C   -2.56131601009857     -5.86876902627746      0.86136356333945
  N   -1.76256780757537     -3.01926941746669      3.49393662802787
  C   -1.48537317681816     -1.96180247524324      4.28431837624863
  C   -1.35842205251418     -2.07641820326629      5.66531212309575
  C   -1.52347771563084     -3.33096193103256      6.26025841439196
  C   -1.81072142392309     -4.42689210732892      5.44856078190984
  C   -1.92619569491920     -4.24864375635384      4.06476361552299
  H   -1.36527293517033     -1.00332805135489      3.78008754099251
  H   -1.94369765675057     -5.41595415148290      5.88551627360184
  H   -1.13302946945649     -1.18930852743315      6.25837748790095
  H   -1.43014741255022     -3.45559252416016      7.34023486634105
  H   -2.38259026476402     -6.95503452656318      4.53332913563035
  H   -2.60191717491546     -5.51177030015554     -0.16764878467457
  H   -2.88332971251942     -8.65609210932787      2.78122185621000
  H   -2.99720211502322     -7.91346171289323      0.36580600973812
  H   -4.46850844262825     -2.48139464254892      3.28070604798357
  H   -6.12848764790617     -2.42497017862109     -1.35975922461630
  H   -6.91558958080182     -2.12819284261199      2.88211788751763
  H   -7.76349648219299     -2.09556244472384      0.50319246967823
  H   -4.54857945443323     -2.69917156601701     -2.88679973608444
  H   -2.55854714614928     -3.10872261238463     -4.33303376023558
  H   -0.31564689044274     -3.46582926709641     -3.30621783720851
  H   0.86017357770552     -3.42751198871583      2.75358859349470
  H   3.15887855026691     -3.91133786198498      1.88615019292524
  H   1.52786559920213     -3.79249372935559     -2.11590649925634
  H   3.49812363737720     -4.09433629577619     -0.60965444752552
  C   -1.45686071063470      0.14265656947660      1.12222359894456
  N   -1.63186322321950     -0.99684099669988      1.26094979250619
  C   -1.23836196443655      1.56890208403395      0.96539727517982
  H   -0.46523864330617      1.74284665801795      0.20245709475516
  H   -0.90843004182748      1.99785248547801      1.92322804162135
  H   -2.17523378945658      2.05284958306590      0.65200081202027
