# Supplementary material for: The Effect of N‑Donor Ligands on Activation of [Ru(tpy)(L–py)(AcCN)]2+ Precatalysts in CO2 Reduction Reaction Electrocatalysis
Source: Inorg Chem. 2026 Jun 18;65(26):15164–73. doi: 10.1021/acs.inorgchem.6c02082 (PMC13343509; doi:10.1021/acs.inorgchem.6c02082)
Supplement: Supplementary file 2 [file ic6c02082_si_002.zip › xyz_coordinates/bpy/AcCN/2Ru_bpy_AcCN_+.xyz]

56
Coordinates from ORCA-job /home/lovelace/proj/proj487/mpfranco/WORK/OPT/TPSSh/red1/red1-TPSSh-D3BJ-Ru-Bpy-S
  Ru  -1.96377210336820     -2.94440832050094      1.45012277623677
  N   -0.01356875489748     -3.33308056008483      0.88712020892403
  C   0.15262288920214     -3.45513927187342     -0.48945135146973
  C   1.42852031441473     -3.72866789668009     -1.02302211881769
  C   2.52001444542465     -3.88187840872778     -0.18152040753863
  C   2.33160608285130     -3.76160677794436      1.21398546819801
  C   1.05912752413346     -3.48864149861964      1.69348786287817
  N   -2.17630117156974     -3.06548477726835     -0.51458338683606
  C   -3.42324347384498     -2.85239858653250     -1.05005619178122
  C   -3.57726938600901     -2.89115439938987     -2.43709654915021
  C   -2.45279809958455     -3.13667371904452     -3.24550244382987
  C   -1.18660674028671     -3.33206988091767     -2.66831216358017
  C   -1.05475855741600     -3.28730563323042     -1.27816155129182
  N   -3.99731226065737     -2.61901945297504      1.27195143170555
  C   -4.89005600215210     -2.43789312199204      2.26948872861466
  C   -6.24540940561161     -2.24688696339083      2.04392784525323
  C   -6.71839480627858     -2.24029945994764      0.71297659169745
  C   -5.81463433526469     -2.43033370076346     -0.32235232253001
  C   -4.44717646935696     -2.62369685092609     -0.04388349548686
  N   -2.29192387232161     -4.92666240639338      1.80366396794873
  C   -2.21667321258863     -5.32573334743917      3.10801661095622
  C   -2.42615948288731     -6.66504544448007      3.46224459277314
  C   -2.71609678485428     -7.60276093409660      2.47294449046737
  C   -2.79207806554208     -7.17920077187640      1.14170977295699
  C   -2.57450780469195     -5.83681461428315      0.84887483542345
  N   -1.76407950255931     -3.01620135785979      3.50348016744652
  C   -1.49311776242611     -1.96685804562377      4.30990772093985
  C   -1.35628208024610     -2.09625259938541      5.68787442362413
  C   -1.50392708369770     -3.36032021593814      6.27092922088326
  C   -1.78644516260129     -4.44758111146597      5.44687068463577
  C   -1.91396892333521     -4.25420666558497      4.06496070783671
  H   -1.38504221763014     -1.00146682789190      3.81509353743877
  H   -1.90743327424611     -5.44373892101522      5.87165636468233
  H   -1.13585428450156     -1.21391046239047      6.29031132986989
  H   -1.40114968438211     -3.49666219290388      7.34868115202522
  H   -2.36318111888333     -6.96944123578704      4.50664038935283
  H   -2.62087634106490     -5.45614662445719     -0.17171366123080
  H   -2.88112078743019     -8.64852287215411      2.73767823205744
  H   -3.01638240093953     -7.87591868157375      0.33301319237409
  H   -4.47636416284867     -2.44815769630116      3.27997912175158
  H   -6.15174782047080     -2.43734088939856     -1.35983887040488
  H   -6.91928103099709     -2.10400034778214      2.88965568280011
  H   -7.77849715762532     -2.09134154661651      0.49928582382366
  H   -4.55632608685895     -2.72891157895065     -2.88988854234739
  H   -2.56330338575653     -3.16796993554292     -4.33062349210723
  H   -0.31598784110205     -3.51093394838530     -3.30069365725329
  H   0.86410123512596     -3.38418631252956      2.76279296017221
  H   3.16019725292886     -3.87689027307873      1.91390450178326
  H   1.54526486109654     -3.82055560818090     -2.10385253508639
  H   3.50837747637589     -4.09405567991216     -0.59365911310967
  C   -1.45718347450328      0.14964854927506      1.11202249876924
  N   -1.63582634523694     -0.99028339472515      1.25792097689471
  C   -1.23313693175952      1.57625814910893      0.95055419959305
  H   -0.46392096915389      1.74813715845682      0.18298363371308
  H   -0.89645744233496      2.01070503184702      1.90375844608408
  H   -2.16815161577807      2.06585786612584      0.63982901926634
