# Supplementary material for: The Effect of N‑Donor Ligands on Activation of [Ru(tpy)(L–py)(AcCN)]2+ Precatalysts in CO2 Reduction Reaction Electrocatalysis
Source: Inorg Chem. 2026 Jun 18;65(26):15164–73. doi: 10.1021/acs.inorgchem.6c02082 (PMC13343509; doi:10.1021/acs.inorgchem.6c02082)
Supplement: Supplementary file 2 [file ic6c02082_si_002.zip › xyz_coordinates/bpy/AcCN/3Ru_bpy_AcCN_0.xyz]

56
XYZ file generated by orca_plot on BaseName=red2-TPSSh-D3BJ-Ru-Bpy-S
  Ru     -1.954673     -2.904904      1.433789
  N      -0.009730     -3.298825      0.877583
  C       0.149614     -3.459551     -0.497856
  C       1.423844     -3.740641     -1.032076
  C       2.522658     -3.866190     -0.194738
  C       2.341845     -3.707621      1.199037
  C       1.070793     -3.425947      1.678522
  N      -2.172749     -3.039434     -0.524616
  C      -3.434799     -2.888990     -1.049662
  C      -3.604631     -3.008505     -2.433211
  C      -2.487206     -3.281663     -3.240658
  C      -1.210589     -3.440040     -2.670334
  C      -1.063643     -3.314941     -1.286082
  N      -3.984285     -2.588688      1.274668
  C      -4.870187     -2.370623      2.270759
  C      -6.228216     -2.188870      2.053228
  C      -6.715208     -2.229192      0.724645
  C      -5.820947     -2.453721     -0.310814
  C      -4.448178     -2.638551     -0.040661
  N      -2.284231     -4.899946      1.750189
  C      -2.219988     -5.294228      3.089835
  C      -2.436606     -6.666942      3.415262
  C      -2.706263     -7.589802      2.426432
  C      -2.767100     -7.162309      1.071109
  C      -2.548916     -5.817433      0.800253
  N      -1.758774     -2.985283      3.503507
  C      -1.486065     -1.962636      4.335145
  C      -1.367967     -2.098216      5.714616
  C      -1.545985     -3.390493      6.275783
  C      -1.826736     -4.455776      5.443858
  C      -1.936617     -4.264383      4.034291
  H      -1.358565     -0.989598      3.854824
  H      -1.966714     -5.454759      5.859620
  H      -1.144483     -1.227406      6.332316
  H      -1.462596     -3.543784      7.354492
  H      -2.386158     -6.980461      4.459109
  H      -2.583664     -5.435068     -0.222030
  H      -2.870978     -8.638677      2.684798
  H      -2.977541     -7.856044      0.256246
  H      -4.443008     -2.347895      3.275976
  H      -6.167812     -2.493537     -1.344776
  H      -6.895021     -2.019974      2.900103
  H      -7.777668     -2.088320      0.516051
  H      -4.593180     -2.896798     -2.881337
  H      -2.611930     -3.378139     -4.320737
  H      -0.349542     -3.663081     -3.302045
  H       0.876937     -3.293089      2.745309
  H       3.175456     -3.802578      1.896497
  H       1.534165     -3.859542     -2.111250
  H       3.509329     -4.085441     -0.607626
  C      -1.436076      0.193422      1.162780
  N      -1.623060     -0.950757      1.281532
  C      -1.200501      1.623539      1.042045
  H      -0.421913      1.814177      0.288104
  H      -0.870755      2.032421      2.009245
  H      -2.127142      2.131632      0.735040
