# Supplementary material for: The Effect of N‑Donor Ligands on Activation of [Ru(tpy)(L–py)(AcCN)]2+ Precatalysts in CO2 Reduction Reaction Electrocatalysis
Source: Inorg Chem. 2026 Jun 18;65(26):15164–73. doi: 10.1021/acs.inorgchem.6c02082 (PMC13343509; doi:10.1021/acs.inorgchem.6c02082)
Supplement: Supplementary file 2 [file ic6c02082_si_002.zip › xyz_coordinates/bpy/CO2/1Ru_bpy_CO2_0.xyz]

53
Coordinates from ORCA-job Sing-red2-Bpy-CO2
  Ru  -1.94223481869810     -3.00923125954229      1.41501243000064
  N   -0.00396050988441     -3.34859323368825      0.83307764916034
  C   0.16920492939143     -3.42377472120527     -0.53063668696723
  C   1.42497250445059     -3.69930307256436     -1.08530498070401
  C   2.52074824597545     -3.90401382323056     -0.24796252659397
  C   2.33209055887598     -3.83077103570875      1.13861948434277
  C   1.06248585062889     -3.55297743793537      1.63512361735877
  N   -2.14299759599481     -2.99490564748495     -0.51089862014732
  C   -3.37436097102152     -2.71629171013912     -1.03260227507273
  C   -3.54239194416869     -2.65662879836201     -2.42077548381832
  C   -2.43928544700853     -2.87015012967881     -3.25408144536919
  C   -1.18119945407070     -3.13739947940961     -2.69772293411777
  C   -1.05150380999414     -3.19231990151329     -1.30766838565205
  N   -3.95071879940381     -2.67769121772016      1.29143104684424
  C   -4.83889556835481     -2.58533240714140      2.30279742227351
  C   -6.19419109284299     -2.35341118561940      2.09402237296525
  C   -6.66524049984334     -2.21619584760676      0.78014353306695
  C   -5.75872208821311     -2.32201757451945     -0.27198053017267
  C   -4.40143493815454     -2.54896981991189     -0.00307027824482
  N   -2.26828045214032     -5.08969828718610      1.89508558978136
  C   -2.24478817422679     -5.42517466523964      3.20925627679335
  C   -2.47709180012772     -6.74627810241528      3.62333003883557
  C   -2.73159671074039     -7.72654126359132      2.66626453040828
  C   -2.75116844414345     -7.36657943171061      1.31259790549756
  C   -2.51635793573815     -6.03749796204509      0.97232758594761
  N   -1.74669528637168     -3.09977189090263      3.50623305036954
  C   -1.45393038337101     -2.02988875585143      4.28152172117114
  C   -1.38975415812222     -2.10405652359640      5.66985868214375
  C   -1.62122976034159     -3.33009549374484      6.30328621569853
  C   -1.90062135655153     -4.44139482025149      5.51156874574356
  C   -1.95901466667015     -4.30538319753094      4.11733373479732
  H   -1.23611509390342     -1.11908108969139      3.71565891747312
  H   -2.07385931940561     -5.41463041370231      5.97049773915635
  H   -1.15551462818403     -1.20481973859767      6.24228624754192
  H   -1.57870200932907     -3.42146316385052      7.39015701673338
  H   -2.45892496949740     -7.00483062154164      4.68196354682947
  H   -2.52724463603895     -5.70264806028687     -0.06744727021107
  H   -2.91387360871670     -8.75850763633434      2.97187134666882
  H   -2.94800923036389     -8.10119933835848      0.53030417761606
  H   -4.42486920849192     -2.69271323103663      3.30680771718500
  H   -6.09561159242369     -2.23158061139238     -1.30524850239248
  H   -6.86604851722022     -2.27846523580117      2.95040291851070
  H   -7.72300305857356     -2.03442541156212      0.58130138366621
  H   -4.52280217049985     -2.44212923148424     -2.84733686184268
  H   -2.55703765089861     -2.82260186185068     -4.33771518386079
  H   -0.31263114212790     -3.29009972373913     -3.33907484765027
  H   0.86649670292599     -3.48736986295825      2.70643198115035
  H   3.15884878018015     -3.98684652920219      1.83335122602279
  H   1.53664985926828     -3.75308885952612     -2.16875163918580
  H   3.50463838044671     -4.11936388048092     -0.66833966685924
  C   -1.62800960678119     -0.93670734898131      1.28371391062587
  O   -2.41174812555579     -0.29493887136907      0.52984412727189
  O   -0.67014041793305     -0.42328769120487      1.93916069921034
