# Supplementary material for: The Effect of N‑Donor Ligands on Activation of [Ru(tpy)(L–py)(AcCN)]2+ Precatalysts in CO2 Reduction Reaction Electrocatalysis
Source: Inorg Chem. 2026 Jun 18;65(26):15164–73. doi: 10.1021/acs.inorgchem.6c02082 (PMC13343509; doi:10.1021/acs.inorgchem.6c02082)
Supplement: Supplementary file 2 [file ic6c02082_si_002.zip › xyz_coordinates/bpy/CO2/3Ru_bpy_CO2_0.xyz]

53
Coordinates from ORCA-job red2-Bpy-CO2
  Ru  -1.96379316874217     -2.89097253649690      1.44818392785829
  N   0.00871925595717     -3.27690494313036      0.97635853702804
  C   0.21250392493826     -3.42114823959785     -0.39092594897641
  C   1.50354130557128     -3.68811769876221     -0.88815514627648
  C   2.57561065861051     -3.81162640174058     -0.01556451316230
  C   2.35107443248129     -3.66321599062389      1.37001643182914
  C   1.06223173850745     -3.39634010870823      1.81109591667696
  N   -2.11273437158332     -2.99322057472529     -0.50888137552610
  C   -3.33061163539113     -2.81540665119852     -1.09849135715278
  C   -3.44318584800205     -2.87864760915616     -2.48693332553514
  C   -2.28757027287581     -3.13798795273976     -3.24772107892918
  C   -1.05316873580451     -3.33553218870255     -2.61887871195939
  C   -0.96976114010510     -3.26022534432726     -1.22214617821934
  N   -4.00114443285188     -2.64789412524478      1.19443698154807
  C   -4.92414629701381     -2.54815333640550      2.17027393754782
  C   -6.28296561273651     -2.42076380319647      1.90306479953289
  C   -6.71176890496559     -2.38910189349359      0.56606842182548
  C   -5.76503293986555     -2.50019076199123     -0.44838329441174
  C   -4.40745835271157     -2.63559575259413     -0.12213729367054
  N   -2.38393089731671     -4.91033543963646      1.81852618363644
  C   -2.22200612923920     -5.32562033450763      3.11746514741390
  C   -2.57732509144501     -6.63995098054093      3.49001447377835
  C   -3.09345299021438     -7.51263062759458      2.54366453949400
  C   -3.26971973712336     -7.06016874599212      1.21784023017871
  C   -2.91416258088328     -5.75583127351990      0.90899493623555
  N   -1.70885519876919     -3.02636889910661      3.52805639952780
  C   -1.38539515724425     -2.01830621862573      4.36824393561620
  C   -1.03630532828711     -2.21568199256893      5.69915962226533
  C   -1.01964870144787     -3.52685094574308      6.21069602220409
  C   -1.38386537529014     -4.57074224721704      5.37335805974428
  C   -1.74636037789977     -4.31000327821632      4.03499062879586
  H   -1.42372769135674     -1.01886136884562      3.93718607598798
  H   -1.38508874636743     -5.59749871921979      5.74062324539594
  H   -0.77578891631451     -1.35673408469508      6.31907751032901
  H   -0.73014554020297     -3.72242717622590      7.24503323527118
  H   -2.46126663437480     -6.95861032491429      4.52625807648340
  H   -3.02602703665896     -5.35979353675486     -0.10216813017005
  H   -3.37080480938497     -8.53001896013919      2.82617862012893
  H   -3.66475890538869     -7.71350953416024      0.43875535467218
  H   -4.53598525806609     -2.56884892339260      3.18959826769241
  H   -6.06811906083706     -2.48948077605157     -1.49589291207865
  H   -6.99045923382247     -2.34178125740656      2.72963175744889
  H   -7.77050486103062     -2.28452985981304      0.32202608801262
  H   -4.40875146724760     -2.74095788139634     -2.97443167466791
  H   -2.35611160719317     -3.19251009587831     -4.33534678916401
  H   -0.16301268539246     -3.54523796407306     -3.21316740418439
  H   0.83845643194971     -3.27116896453816      2.87223344133308
  H   3.16238795470767     -3.75588462826622      2.09323315688181
  H   1.65149358189224     -3.79628058262152     -1.96352963459475
  H   3.57635616932948     -4.02030700914916     -0.39865399583273
  C   -2.01768571561041     -0.79119661817228      1.58374773553367
  O   -2.75460917714600     -0.11306282821323      2.30053373813337
  O   -1.12083466974070     -0.51089911996811      0.75280979847010
