# Supplementary material for: The Effect of N‑Donor Ligands on Activation of [Ru(tpy)(L–py)(AcCN)]2+ Precatalysts in CO2 Reduction Reaction Electrocatalysis
Source: Inorg Chem. 2026 Jun 18;65(26):15164–73. doi: 10.1021/acs.inorgchem.6c02082 (PMC13343509; doi:10.1021/acs.inorgchem.6c02082)
Supplement: Supplementary file 2 [file ic6c02082_si_002.zip › xyz_coordinates/bpy/CO2/SP_3-tsAss-Prod/1.xyz]

53
symmetry c1
Ru      -1.596648000     -3.130149000      1.353081000
N        0.295656000     -3.782750000      0.907189000
C        0.500620000     -4.013349000     -0.454719000
C        1.740081000     -4.504119000     -0.911027000
C        2.762769000     -4.771293000     -0.012441000
C        2.537130000     -4.542691000      1.365210000
C        1.304698000     -4.054837000      1.769301000
N       -1.722238000     -3.243853000     -0.610819000
C       -2.914214000     -2.900899000     -1.210292000
C       -3.024361000     -3.007441000     -2.601094000
C       -1.923360000     -3.465874000     -3.343005000
C       -0.722545000     -3.820232000     -2.702452000
C       -0.631492000     -3.704184000     -1.312277000
N       -3.509948000     -2.454313000      1.077057000
C       -4.401237000     -2.079039000      2.025472000
C       -5.691510000     -1.667750000      1.734642000
C       -6.109889000     -1.637302000      0.382689000
C       -5.219217000     -2.036658000     -0.602242000
C       -3.917730000     -2.457378000     -0.259650000
N       -2.231019000     -4.955591000      1.798527000
C       -2.340387000     -5.238533000      3.167776000
C       -2.811987000     -6.523517000      3.564689000
C       -3.152927000     -7.471810000      2.623042000
C       -3.029549000     -7.157498000      1.240939000
C       -2.568621000     -5.896274000      0.890703000
N       -1.517952000     -3.023771000      3.415598000
C       -1.146799000     -1.966998000      4.160209000
C       -1.181097000     -1.957871000      5.552010000
C       -1.626019000     -3.131775000      6.215858000
C       -2.008317000     -4.230656000      5.471111000
C       -1.960660000     -4.184956000      4.047187000
C       -1.066429000     -0.312241000     -0.012418000
O       -1.296470000      0.294167000     -0.973722000
O       -0.809104000     -0.935530000      0.948064000
H       -0.813588000     -1.090806000      3.597479000
H       -2.354834000     -5.138955000      5.966861000
H       -0.867012000     -1.069366000      6.101067000
H       -1.667042000     -3.168093000      7.307104000
H       -2.899170000     -6.746695000      4.629276000
H       -2.456728000     -5.601155000     -0.153975000
H       -3.513491000     -8.453830000      2.937770000
H       -3.287053000     -7.875471000      0.461560000
H       -4.029998000     -2.119120000      3.051651000
H       -5.516389000     -2.033393000     -1.652278000
H       -6.360675000     -1.374558000      2.545031000
H       -7.117647000     -1.311566000      0.117848000
H       -3.955464000     -2.741197000     -3.103659000
H       -2.002126000     -3.553075000     -4.428117000
H        0.125842000     -4.182788000     -3.284591000
H        1.080450000     -3.862514000      2.820906000
H        3.309556000     -4.743456000      2.109249000
H        1.883282000     -4.674590000     -1.979421000
H        3.722590000     -5.153966000     -0.364724000
