# Supplementary material for: The Effect of N‑Donor Ligands on Activation of [Ru(tpy)(L–py)(AcCN)]2+ Precatalysts in CO2 Reduction Reaction Electrocatalysis
Source: Inorg Chem. 2026 Jun 18;65(26):15164–73. doi: 10.1021/acs.inorgchem.6c02082 (PMC13343509; doi:10.1021/acs.inorgchem.6c02082)
Supplement: Supplementary file 2 [file ic6c02082_si_002.zip › xyz_coordinates/bpy/ML5/1Ru_bpy_0.xyz]

50
XYZ file generated by orca_plot on BaseName=RKS-Sing-red2-Bpy-Livre
  Ru     -2.114346     -3.451138      1.271930
  N      -0.151863     -3.585649      0.766605
  C       0.131404     -3.316566     -0.578513
  C       1.448541     -3.442138     -1.070858
  C       2.480017     -3.833750     -0.233844
  C       2.181763     -4.108968      1.124500
  C       0.881327     -3.977716      1.569287
  N      -2.186142     -2.898439     -0.572076
  C      -3.411482     -2.538987     -1.152215
  C      -3.461839     -2.163492     -2.493207
  C      -2.288392     -2.155307     -3.268224
  C      -1.066070     -2.532994     -2.685571
  C      -1.013155     -2.910148     -1.344481
  N      -4.079174     -2.958343      1.087303
  C      -5.033101     -3.045519      2.057251
  C      -6.370961     -2.782526      1.833865
  C      -6.792537     -2.406516      0.534992
  C      -5.843283     -2.319413     -0.469899
  C      -4.485925     -2.597974     -0.200988
  N      -2.528041     -5.295787      2.061638
  C      -2.721758     -5.403632      3.414254
  C      -3.224977     -6.580466      3.990911
  C      -3.503566     -7.676167      3.180526
  C      -3.267994     -7.569697      1.799333
  C      -2.788746     -6.373467      1.282915
  N      -1.921135     -3.190047      3.316227
  C      -1.458025     -2.050572      3.882120
  C      -1.422429     -1.855445      5.257094
  C      -1.883864     -2.874460      6.106350
  C      -2.337591     -4.060544      5.538539
  C      -2.333377     -4.202418      4.141919
  H      -1.127378     -1.281219      3.182368
  H      -2.687062     -4.879913      6.167382
  H      -1.045365     -0.912248      5.655476
  H      -1.880813     -2.744190      7.189966
  H      -3.395572     -6.627771      5.067120
  H      -2.609053     -6.236091      0.215213
  H      -3.896009     -8.598901      3.611398
  H      -3.459690     -8.405737      1.124928
  H      -4.672722     -3.339233      3.045987
  H      -6.132090     -2.039477     -1.484710
  H      -7.080371     -2.867299      2.659040
  H      -7.843143     -2.193485      0.328231
  H      -4.416136     -1.873473     -2.937869
  H      -2.326347     -1.857616     -4.317405
  H      -0.151000     -2.531457     -3.281335
  H       0.610342     -4.183425      2.607118
  H       2.959607     -4.421983      1.823435
  H       1.638414     -3.227415     -2.124239
  H       3.499009     -3.931290     -0.613331
