# Supplementary material for: The Effect of N‑Donor Ligands on Activation of [Ru(tpy)(L–py)(AcCN)]2+ Precatalysts in CO2 Reduction Reaction Electrocatalysis
Source: Inorg Chem. 2026 Jun 18;65(26):15164–73. doi: 10.1021/acs.inorgchem.6c02082 (PMC13343509; doi:10.1021/acs.inorgchem.6c02082)
Supplement: Supplementary file 2 [file ic6c02082_si_002.zip › xyz_coordinates/bpy/ML5/2Ru_bpy_+.xyz]

50
XYZ file generated by orca_plot on BaseName=red1-TPSSh-D3BJ-Ru-Bpy-Livre
  Ru     -1.982591     -3.101560      1.416012
  N      -0.026352     -3.362185      0.852503
  C       0.161434     -3.421081     -0.518875
  C       1.429211     -3.687742     -1.059049
  C       2.513310     -3.903211     -0.215316
  C       2.309587     -3.851844      1.175237
  C       1.038475     -3.584256      1.661747
  N      -2.154158     -2.983460     -0.526522
  C      -3.395172     -2.763200     -1.075050
  C      -3.538497     -2.715810     -2.463458
  C      -2.412301     -2.903408     -3.277126
  C      -1.157286     -3.140909     -2.699280
  C      -1.041316     -3.184665     -1.308129
  N      -3.977258     -2.651239      1.243947
  C      -4.878244     -2.521057      2.248422
  C      -6.232016     -2.320055      2.022426
  C      -6.702471     -2.252424      0.698834
  C      -5.792346     -2.394457     -0.342903
  C      -4.431924     -2.597557     -0.063393
  N      -2.300056     -5.045942      1.878302
  C      -2.234631     -5.402863      3.197055
  C      -2.447984     -6.729472      3.593084
  C      -2.730357     -7.698452      2.632842
  C      -2.794138     -7.317687      1.286435
  C      -2.574198     -5.987533      0.948178
  N      -1.772563     -3.093146      3.468863
  C      -1.489049     -1.998540      4.208605
  C      -1.352740     -2.047261      5.591980
  C      -1.514412     -3.273621      6.249455
  C      -1.807154     -4.406853      5.493870
  C      -1.931786     -4.293350      4.103214
  H      -1.372379     -1.066427      3.652306
  H      -1.937689     -5.375387      5.976665
  H      -1.123085     -1.133391      6.141509
  H      -1.413612     -3.344534      7.333704
  H      -2.392646     -6.996707      4.648375
  H      -2.613028     -5.643201     -0.086068
  H      -2.898743     -8.735053      2.929120
  H      -3.012393     -8.040588      0.499260
  H      -4.470846     -2.581203      3.259079
  H      -6.124952     -2.354951     -1.380799
  H      -6.908590     -2.216812      2.872021
  H      -7.761982     -2.095324      0.489605
  H      -4.517136     -2.534827     -2.909332
  H      -2.513117     -2.866130     -4.362717
  H      -0.279790     -3.290384     -3.329331
  H       0.835497     -3.537762      2.732973
  H       3.128985     -4.017477      1.876211
  H       1.552512     -3.728855     -2.141841
  H       3.501863     -4.112030     -0.627831
