# Supplementary material for: The Effect of N‑Donor Ligands on Activation of [Ru(tpy)(L–py)(AcCN)]2+ Precatalysts in CO2 Reduction Reaction Electrocatalysis
Source: Inorg Chem. 2026 Jun 18;65(26):15164–73. doi: 10.1021/acs.inorgchem.6c02082 (PMC13343509; doi:10.1021/acs.inorgchem.6c02082)
Supplement: Supplementary file 2 [file ic6c02082_si_002.zip › xyz_coordinates/bpy/ML5/3Ru_bpy_0.xyz]

50
XYZ file generated by orca_plot on BaseName=red2-TPSSh-D3BJ-Ru-Bpy-Livre
  Ru     -1.976933     -3.059872      1.418099
  N      -0.028736     -3.333533      0.869762
  C       0.157585     -3.429252     -0.506438
  C       1.431575     -3.695245     -1.039396
  C       2.518854     -3.877649     -0.194484
  C       2.315906     -3.792107      1.199095
  C       1.044564     -3.522533      1.679604
  N      -2.154787     -2.983007     -0.521252
  C      -3.405268     -2.796658     -1.067540
  C      -3.557018     -2.809075     -2.457921
  C      -2.433066     -3.025211     -3.269723
  C      -1.171976     -3.238489     -2.692687
  C      -1.043867     -3.221620     -1.299967
  N      -3.965328     -2.622407      1.257684
  C      -4.863884     -2.459053      2.262107
  C      -6.217569     -2.262302      2.040705
  C      -6.698606     -2.229369      0.714848
  C      -5.795764     -2.402668     -0.326526
  C      -4.431081     -2.604749     -0.053775
  N      -2.299347     -5.001817      1.827899
  C      -2.228549     -5.367582      3.177009
  C      -2.450316     -6.730817      3.528909
  C      -2.730339     -7.671387      2.559830
  C      -2.796948     -7.270341      1.195668
  C      -2.574793     -5.934727      0.891924
  N      -1.764877     -3.059992      3.484949
  C      -1.481757     -1.995063      4.257745
  C      -1.345711     -2.062446      5.641119
  C      -1.515998     -3.325186      6.267277
  C      -1.807209     -4.432697      5.495121
  C      -1.934704     -4.308321      4.081391
  H      -1.361447     -1.047970      3.723132
  H      -1.941329     -5.410669      5.960420
  H      -1.115180     -1.162853      6.212955
  H      -1.418294     -3.422982      7.351172
  H      -2.395483     -7.020421      4.579749
  H      -2.613480     -5.571566     -0.137557
  H      -2.899322     -8.714027      2.838720
  H      -3.015527     -7.979474      0.396478
  H      -4.445327     -2.494167      3.269946
  H      -6.134367     -2.390677     -1.363663
  H      -6.889686     -2.138196      2.891401
  H      -7.759412     -2.075670      0.508692
  H      -4.540457     -2.658741     -2.905435
  H      -2.541968     -3.036715     -4.355505
  H      -0.301065     -3.422588     -3.323179
  H       0.837843     -3.449041      2.749176
  H       3.138030     -3.935793      1.902154
  H       1.553322     -3.761699     -2.121656
  H       3.508978     -4.087465     -0.603221
