# Supplementary material for: The Effect of N‑Donor Ligands on Activation of [Ru(tpy)(L–py)(AcCN)]2+ Precatalysts in CO2 Reduction Reaction Electrocatalysis
Source: Inorg Chem. 2026 Jun 18;65(26):15164–73. doi: 10.1021/acs.inorgchem.6c02082 (PMC13343509; doi:10.1021/acs.inorgchem.6c02082)
Supplement: Supplementary file 2 [file ic6c02082_si_002.zip › xyz_coordinates/bpy/TS/SP_A/TS_association.xyz]

53
Coordinates from ORCA-job TS-Sing-red2-tsAdd-Bpy
  Ru  -2.18748873383687     -3.40924109209203      1.36849598667140
  N   -0.24414117053888     -3.70814066147978      0.85002851675292
  C   0.04451342314429     -3.51011307987377     -0.50024398776589
  C   1.33908489800349     -3.76781733245971     -0.99866477880432
  C   2.33943063059216     -4.22062752496103     -0.15376664121492
  C   2.03369085866226     -4.42126305696751      1.21297832829787
  C   0.75143052709275     -4.15991827085233      1.65955277100726
  N   -2.22143841158968     -2.89616424359823     -0.48906146932982
  C   -3.41990198535746     -2.43919930858944     -1.05379995875892
  C   -3.44780885369143     -2.06556872463275     -2.39652819023980
  C   -2.28784079831623     -2.16754472260586     -3.18354891016433
  C   -1.09818489548957     -2.65502231591823     -2.61430559491435
  C   -1.06869176709094     -3.02533036970858     -1.27168218312615
  N   -4.11556119367009     -2.79407426974258      1.19495809911684
  C   -5.06768706392800     -2.77539959399620      2.17088293601747
  C   -6.37185187022211     -2.37485890558707      1.95218655029307
  C   -6.75967260111138     -1.96804925350030      0.65245801096753
  C   -5.81204890840336     -1.98615385115537     -0.35774692734465
  C   -4.48806106783334     -2.39547217532967     -0.09195887249622
  N   -2.35237887091725     -5.32717624232854      2.07170166644950
  C   -1.97389144895082     -5.57554884897275      3.36526410213514
  C   -1.80714705221147     -6.88664223162767      3.83857301774083
  C   -2.06555716858720     -7.95916065282148      2.99137682509693
  C   -2.48910640535397     -7.69509766222501      1.67788797286124
  C   -2.61346906887439     -6.37752019214772      1.25784771314120
  N   -1.96895015078527     -3.21873254087153      3.41751666668883
  C   -1.94110091966847     -2.03035802154043      4.06568833522918
  C   -1.69826981905542     -1.92361846926778      5.42903031968776
  C   -1.47348783746422     -3.09004037887836      6.17864229041962
  C   -1.53724910587241     -4.32004990993912      5.53230788150459
  C   -1.80444973947828     -4.36218256525505      4.15446207063363
  C   -1.45105428443776     -0.43648190061355      0.77425777988403
  O   -0.30692213109974     -0.57801684396288      0.55004548380668
  O   -2.53180023134723     -0.01726676938560      0.97246663855753
  H   -2.11118063985949     -1.15144641807533      3.44261894360826
  H   -1.39267408383743     -5.24776069389984      6.08695092394573
  H   -1.67726477595442     -0.93703826516787      5.89444834671257
  H   -1.26483008364089     -3.03623939601910      7.24858226169252
  H   -1.47581408797151     -7.05585318266754      4.86375173884910
  H   -2.91748244809613     -6.12097704279885      0.24147409390634
  H   -1.94128814455246     -8.98491214581533      3.34283360305842
  H   -2.71591030976671     -8.50363311532396      0.98127002345097
  H   -4.72938293450101     -3.10135522290738      3.15675751459751
  H   -6.07698541136121     -1.68461895765383     -1.37281358979782
  H   -7.08165786647760     -2.37808965467570      2.78135667110221
  H   -7.78397749370637     -1.64988585458146      0.44878182200792
  H   -4.37558119893239     -1.69087359293865     -2.83354930584182
  H   -2.31122123818502     -1.87136732364269     -4.23353355666321
  H   -0.19342885776421     -2.74045571011216     -3.21942553734494
  H   0.47810634257025     -4.30420487051941      2.70738066639550
  H   2.78738512594806     -4.77605939062198      1.91804395293466
  H   1.53643225179696     -3.60840510588891     -2.06022251938470
  H   3.34195884198017     -4.42115078880148     -0.53678894703106
