# Supplementary material for: The Effect of N‑Donor Ligands on Activation of [Ru(tpy)(L–py)(AcCN)]2+ Precatalysts in CO2 Reduction Reaction Electrocatalysis
Source: Inorg Chem. 2026 Jun 18;65(26):15164–73. doi: 10.1021/acs.inorgchem.6c02082 (PMC13343509; doi:10.1021/acs.inorgchem.6c02082)
Supplement: Supplementary file 2 [file ic6c02082_si_002.zip › xyz_coordinates/bpy/TS/SP_D/TS_dissociation.xyz]

56
XYZ file generated by orca_plot on BaseName=Sing-TS-tsDiss
  Ru     -1.537753     -2.979291      1.576089
  N      -1.204078     -0.149691      0.821747
  N      -1.996546     -4.755404      2.335586
  N       0.341879     -3.390940      0.847184
  C       0.392415     -3.518778     -0.542158
  C       1.586709     -3.906689     -1.180038
  C       2.728992     -4.166984     -0.436614
  C       2.663741     -4.043027      0.971307
  C       1.468785     -3.665762      1.557574
  N      -1.894699     -2.979200     -0.334410
  C      -3.179026     -2.688704     -0.778505
  C      -3.438650     -2.685863     -2.153876
  C      -2.405022     -2.959641     -3.059673
  C      -1.105063     -3.234731     -2.587854
  C      -0.860379     -3.244447     -1.216396
  N      -3.463437     -2.348900      1.567661
  C      -4.220743     -1.947956      2.627350
  C      -5.539631     -1.554358      2.520793
  C      -6.167782     -1.575131      1.245395
  C      -5.425046     -1.981067      0.151955
  C      -4.068007     -2.351993      0.297938
  C      -2.347067     -4.737516      3.677496
  C      -3.076739     -5.806484      4.236603
  C      -3.367270     -6.923038      3.466230
  C      -2.927769     -6.960436      2.123676
  C      -2.267562     -5.861460      1.598011
  N      -1.219244     -2.662969      3.581041
  C      -0.572133     -1.624506      4.156418
  C      -0.583336     -1.398605      5.526241
  C      -1.294085     -2.288851      6.358972
  C      -1.918662     -3.389309      5.789187
  C      -1.846096     -3.585970      4.393890
  H      -0.073468     -0.941290      3.465603
  H      -2.453908     -4.108830      6.410403
  H      -0.065629     -0.529502      5.934890
  H      -1.343122     -2.122650      7.436951
  H      -3.405078     -5.746760      5.275477
  H      -1.952846     -5.819621      0.553510
  H      -3.926913     -7.758343      3.891347
  H      -3.111853     -7.829338      1.490002
  H      -3.713842     -1.957017      3.594089
  H      -5.871444     -2.005511     -0.844107
  H      -6.079277     -1.237395      3.414880
  H      -7.213047     -1.281184      1.131601
  H      -4.442215     -2.457599     -2.518211
  H      -2.603340     -2.949610     -4.132891
  H      -0.295451     -3.434900     -3.291742
  H       1.373059     -3.561489      2.640714
  H       3.535606     -4.234648      1.599233
  H       1.598513     -4.006961     -2.266727
  H       3.655852     -4.466907     -0.929204
  C      -2.177914      0.370145      0.446416
  C      -3.418787      0.985067     -0.003380
  H      -3.551503      0.801687     -1.079504
  H      -3.391831      2.069702      0.178979
  H      -4.269663      0.544222      0.538490
