# Supplementary material for: The Effect of N‑Donor Ligands on Activation of [Ru(tpy)(L–py)(AcCN)]2+ Precatalysts in CO2 Reduction Reaction Electrocatalysis
Source: Inorg Chem. 2026 Jun 18;65(26):15164–73. doi: 10.1021/acs.inorgchem.6c02082 (PMC13343509; doi:10.1021/acs.inorgchem.6c02082)
Supplement: Supplementary file 2 [file ic6c02082_si_002.zip › xyz_coordinates/bpy/TS/SP_I/TS_interchange.xyz]

59
Coordinates from ORCA-job TS-Sing-red2-tsSubs-Bpy
  Ru  -2.18804897095263     -3.18350265112783      1.76517356530154
  N   -0.25890581320170     -3.47554623176339      1.17495593654258
  C   -0.07303015011298     -3.44906625429311     -0.21500252196274
  C   1.18204834298062     -3.76239915235082     -0.77753122302971
  C   2.25493733421511     -4.09519755615789      0.03154325306533
  C   2.05834528192151     -4.11598903438003      1.43657896438219
  C   0.81153544831418     -3.81372367704044      1.94832835264379
  N   -2.33136821577617     -2.81386379073193     -0.13518743051306
  C   -3.54676969721626     -2.36562235148086     -0.63668135381797
  C   -3.65520078193745     -2.07550207800068     -1.99842326026500
  C   -2.55030616198127     -2.27408643262115     -2.84436630685830
  C   -1.33998422702481     -2.76433088066890     -2.32223094333956
  C   -1.23608529410368     -3.03251497559004     -0.95685570180469
  N   -4.16744574680008     -2.64993899531890      1.65776849779336
  C   -5.09574356894350     -2.67529123741803      2.64779224401832
  C   -6.42355075103681     -2.33651791449993      2.45582758079313
  C   -6.85379850456291     -1.96439847405688      1.15781317831613
  C   -5.93076316412259     -1.96233432390473      0.12492371553909
  C   -4.58177797768256     -2.30285186706556      0.36868214422163
  N   -2.42734201816375     -5.12873436428653      2.06798633587521
  C   -1.82803178315059     -5.61846116174966      3.21921824985683
  C   -1.57733155127318     -6.99964893865826      3.35598710799093
  C   -2.01713703725522     -7.88211903357350      2.38023254952535
  C   -2.70492070204026     -7.37258212192508      1.25568102074900
  C   -2.87120586343086     -6.00251885248707      1.13090693090272
  N   -1.86290487837509     -3.32549040257844      3.78492641108115
  C   -1.81957966405342     -2.31010218043320      4.67713496557035
  C   -1.41467599376938     -2.48682785875791      5.99286724954846
  C   -1.03542470411504     -3.77656745792377      6.42409321169610
  C   -1.12326351086949     -4.83712211626285      5.53356877713598
  C   -1.57310247522475     -4.60446743159038      4.21674034374385
  C   0.71334975384231     -0.54768492706716      1.66787060630202
  O   0.80861885300629     -0.67190009763339      2.82352973392401
  O   0.62712396945739     -0.39300254676009      0.51537460662329
  H   -2.07771771845697     -1.32829705989329      4.27473616288346
  H   -0.86162134793568     -5.84943846641079      5.84501004500791
  H   -1.37147499653470     -1.62848996169908      6.66504835530125
  H   -0.68869899809095     -3.94124469925333      7.44622323232166
  H   -1.04201269578615     -7.36396081873245      4.23429207744443
  H   -3.34636893170729     -5.55383094031633      0.25641136430226
  H   -1.83343622510035     -8.95355814762321      2.48037003183332
  H   -3.08974202590021     -8.03331899889601      0.47747526092576
  H   -4.71854488809535     -2.96887960254464      3.63020299964466
  H   -6.23606364316318     -1.70073108693638     -0.88977038058360
  H   -7.11374356565622     -2.35256268868011      3.30094055411493
  H   -7.89545014765553     -1.69584271842052      0.97086718312912
  H   -4.59726937323730     -1.70308874532932     -2.40484979193414
  H   -2.63235242403216     -2.04834370523788     -3.90902979424292
  H   -0.48046915536133     -2.91799098327126     -2.97733199363564
  H   0.62575262901239     -3.82914473135546      3.02365076564472
  H   2.87030494677942     -4.37105996866171      2.11985340511654
  H   1.29140606108170     -3.73664211577926     -1.86347019390628
  H   3.22686441442138     -4.33873183071274     -0.40171090173187
  C   -2.94620277270764      0.30240194507123      1.08152403933706
  N   -2.22934402086360     -0.30009431403765      1.77705429725898
  C   -3.83493343883784      1.06383227221123      0.21471631164379
  H   -3.60499338563143      0.83977239042746     -0.83706961822561
  H   -3.70351291212904      2.14176368009009      0.39392517283228
  H   -4.87973340597209      0.78768116415130      0.41946258596599
