# Supplementary material for: The Effect of N‑Donor Ligands on Activation of [Ru(tpy)(L–py)(AcCN)]2+ Precatalysts in CO2 Reduction Reaction Electrocatalysis
Source: Inorg Chem. 2026 Jun 18;65(26):15164–73. doi: 10.1021/acs.inorgchem.6c02082 (PMC13343509; doi:10.1021/acs.inorgchem.6c02082)
Supplement: Supplementary file 2 [file ic6c02082_si_002.zip › xyz_coordinates/Me-NHC/AcCN/c-1Ru_py-MeNHC_AcCN_2+.xyz]

57
XYZ file generated by orca_plot on BaseName=py_NHC_sem_benzo_trans
  Ru    -14.574610      0.171322      3.312576
  C     -18.609296      0.380277      0.828952
  C     -16.537942     -1.969686      6.589424
  C     -15.582939     -1.329337      5.800702
  N     -15.876823     -0.803563      4.597971
  C     -17.162256     -0.895455      4.122551
  C     -18.160311     -1.526437      4.869921
  C     -17.848095     -2.070280      6.117130
  H     -14.548111     -1.224369      6.127807
  H     -19.174610     -1.591525      4.476449
  H     -18.619813     -2.565203      6.708977
  H     -16.246718     -2.378333      7.557763
  C     -17.395805     -0.292369      2.794393
  N     -16.281656      0.245512      2.252742
  C     -16.261098      0.854667      1.047470
  C     -17.439903      0.934401      0.296747
  C     -18.601134     -0.237286      2.084495
  H     -17.451840      1.416863     -0.680215
  H     -19.538453      0.431543      0.259450
  H     -19.515478     -0.663374      2.496402
  C     -14.924790      1.364061      0.677238
  N     -13.933972      1.159296      1.606139
  C     -12.686670      1.586928      1.340590
  C     -12.356835      2.234719      0.150757
  C     -13.355450      2.450496     -0.801039
  C     -14.652305      2.009734     -0.531694
  H     -11.942055      1.397958      2.114300
  H     -11.329552      2.560882     -0.015743
  H     -13.131491      2.954565     -1.742642
  H     -15.450978      2.164279     -1.257053
  N     -12.018012      0.487263      5.188311
  C     -12.825501     -0.097132      4.270919
  C     -10.872122     -0.277853      5.411642
  C     -10.947910     -1.379039      4.620341
  N     -12.150965     -1.257448      3.925159
  C     -12.737979     -2.099341      2.981666
  N     -13.930431     -1.637801      2.525611
  C     -12.304424      1.755673      5.853427
  H     -12.349974      2.564528      5.112389
  H     -13.262594      1.688115      6.384267
  H     -11.501588      1.960592      6.570427
  C     -15.400650      2.935878      4.581126
  N     -15.062936      1.916552      4.140019
  C     -15.781221      4.217778      5.146439
  H     -15.167364      4.422909      6.036293
  H     -16.843162      4.198976      5.432396
  H     -15.619509      5.011547      4.402072
  C     -14.097220     -3.575422      1.116162
  C     -14.592649     -2.372930      1.605443
  C     -12.866943     -4.043857      1.592067
  C     -12.171949     -3.296442      2.540685
  H     -14.671061     -4.131093      0.374258
  H     -15.545820     -1.972179      1.261213
  H     -11.211942     -3.631145      2.932468
  H     -12.449573     -4.984295      1.228224
  H     -10.106663      0.033502      6.116697
  H     -10.268190     -2.215379      4.494250
