# Supplementary material for: The Effect of N‑Donor Ligands on Activation of [Ru(tpy)(L–py)(AcCN)]2+ Precatalysts in CO2 Reduction Reaction Electrocatalysis
Source: Inorg Chem. 2026 Jun 18;65(26):15164–73. doi: 10.1021/acs.inorgchem.6c02082 (PMC13343509; doi:10.1021/acs.inorgchem.6c02082)
Supplement: Supplementary file 2 [file ic6c02082_si_002.zip › xyz_coordinates/Me-NHC/AcCN/c-1Ru_py_MeNHC-AcCN_0.xyz]

57
Coordinates from ORCA-job /home/lovelace/proj/proj487/g236442/WORK/Ru/py_NHC_sem_benzo/trans/red2_sing/py_NHC_sem_benzo_trans_red2_sing
  Ru  -14.54406774516541      0.09416790892432      3.29493854057672
  C   -18.64544730540737      0.57357575331058      0.94629015814655
  C   -16.52760533613247     -1.94930653801233      6.63295903493078
  C   -15.57550297146020     -1.38364006161785      5.80710694213645
  N   -15.85007860339953     -0.84817129315902      4.58910205378698
  C   -17.19077929835529     -0.86458216612149      4.13834505747984
  C   -18.19316283781961     -1.44473227662048      4.95634248743952
  C   -17.88648779368529     -1.98073801001002      6.19192187136087
  H   -14.52558057466860     -1.33612946206665      6.10663482208846
  H   -19.22142140639134     -1.46095916618388      4.58791800999660
  H   -18.66666264875802     -2.42099645906196      6.81677642541023
  H   -16.23056630544006     -2.36027846690214      7.59943113779915
  C   -17.40336607246189     -0.30642392686312      2.83298400360014
  N   -16.22937405218185      0.02459094866158      2.16194962120193
  C   -16.23759135261712      0.84608555819864      1.03458300353783
  C   -17.45236479486217      1.07631147118298      0.38605061074477
  C   -18.62512373622465     -0.08036912571990      2.19805990430409
  H   -17.48925985289048      1.68019509291428     -0.52370196708885
  H   -19.59949923852198      0.76266857571158      0.44912458577305
  H   -19.56261771884114     -0.36511642939822      2.68115285403772
  C   -14.94787082392447      1.35857279068348      0.67537910303057
  N   -13.91103097794277      1.08898697231545      1.60063342264472
  C   -12.65563576903668      1.51211411135916      1.30285481615960
  C   -12.32524660894581      2.19517284361792      0.14822839642198
  C   -13.35869168657812      2.47927549921864     -0.79798607095363
  C   -14.64356540479270      2.05585011995847     -0.52303514420144
  H   -11.89892248291874      1.27662156580637      2.05535031650606
  H   -11.29255874850584      2.50421035601376     -0.02243015823860
  H   -13.13666785200367      3.01685685480096     -1.72263739951082
  H   -15.45073136958977      2.24896579279951     -1.23347635336687
  N   -12.01438062167036      0.45359480044858      5.19798391375184
  C   -12.81554256470521     -0.13924179621671      4.26499075479294
  C   -10.86017165561405     -0.29332926221161      5.43639749341351
  C   -10.90817402314407     -1.39687477018865      4.64525298367327
  N   -12.10467928145933     -1.29739107708428      3.93328237351244
  C   -12.65883521715524     -2.14252422200014      2.97754007640100
  N   -13.85648560235894     -1.69997516619620      2.51574998796177
  C   -12.33768277413060      1.71642792248491      5.84826471782411
  H   -12.40975173358721      2.51832320299050      5.10054707877663
  H   -13.29762425777971      1.63181509851433      6.37558040275227
  H   -11.54498681251133      1.95634433567979      6.56677140385946
  C   -15.52031247743069      2.83519469761101      4.45072750971988
  N   -15.12744222178671      1.81544528682754      4.04681049788951
  C   -15.97666350350295      4.11565710734463      4.96847761480218
  H   -15.40042781027133      4.38937860372797      5.86568469960727
  H   -17.04374496440584      4.05853148121383      5.23153646844043
  H   -15.84060567077406      4.89661497172799      4.20498876793070
  C   -13.97138621324289     -3.60993465462303      1.06776620738622
  C   -14.49558777653551     -2.42654020063967      1.57530528992664
  C   -12.73490291032180     -4.06416739573587      1.54903526388829
  C   -12.06361789046488     -3.32181297993494      2.51971685795293
  H   -14.52292050685466     -4.16594483929081      0.30837085645524
  H   -15.45168357642786     -2.00307569255716      1.25759058471692
  H   -11.09998864638171     -3.64371052607158      2.91465544798282
  H   -12.29487109959654     -4.98881664279794      1.17061900153017
  H   -10.10667313927606      0.02783157398697      6.15044855351083
  H   -10.21271405808665     -2.22235396375005      4.53158691578619
