# Supplementary material for: The Effect of N‑Donor Ligands on Activation of [Ru(tpy)(L–py)(AcCN)]2+ Precatalysts in CO2 Reduction Reaction Electrocatalysis
Source: Inorg Chem. 2026 Jun 18;65(26):15164–73. doi: 10.1021/acs.inorgchem.6c02082 (PMC13343509; doi:10.1021/acs.inorgchem.6c02082)
Supplement: Supplementary file 2 [file ic6c02082_si_002.zip › xyz_coordinates/Me-NHC/AcCN/c-2Ru_py-MeNHC-AcCN_+.xyz]

57
XYZ file generated by orca_plot on BaseName=py_NHC_sem_benzo_trans_red1
  Ru    -14.564760      0.189899      3.333279
  C     -18.591811      0.328897      0.804332
  C     -16.534129     -1.958995      6.607607
  C     -15.591000     -1.312505      5.823040
  N     -15.872673     -0.788432      4.608447
  C     -17.170353     -0.900359      4.115041
  C     -18.162343     -1.547647      4.878406
  C     -17.855661     -2.078453      6.122362
  H     -14.558702     -1.192475      6.156272
  H     -19.173538     -1.626358      4.476617
  H     -18.623972     -2.579941      6.713833
  H     -16.243977     -2.360368      7.579489
  C     -17.394944     -0.320151      2.800743
  N     -16.265648      0.230754      2.253916
  C     -16.241918      0.845081      1.028894
  C     -17.419002      0.897653      0.277441
  C     -18.586381     -0.280409      2.071591
  H     -17.432569      1.374472     -0.703565
  H     -19.516653      0.364542      0.226186
  H     -19.502116     -0.712610      2.477154
  C     -14.930548      1.361875      0.672255
  N     -13.930942      1.173936      1.623842
  C     -12.682639      1.618679      1.353445
  C     -12.344935      2.258210      0.170308
  C     -13.348591      2.460881     -0.803250
  C     -14.634147      2.010631     -0.543274
  H     -11.943255      1.442697      2.136583
  H     -11.319150      2.593248      0.011207
  H     -13.118916      2.962051     -1.745487
  H     -15.428802      2.151222     -1.277401
  N     -11.993416      0.479467      5.190870
  C     -12.820537     -0.092382      4.275715
  C     -10.852017     -0.295569      5.401751
  C     -10.943225     -1.393552      4.607361
  N     -12.151487     -1.261024      3.921829
  C     -12.751052     -2.093351      2.980345
  N     -13.943006     -1.618292      2.535118
  C     -12.268951      1.747414      5.857342
  H     -12.318927      2.557792      5.117626
  H     -13.225003      1.686315      6.393578
  H     -11.461399      1.951425      6.569795
  C     -15.410798      2.947529      4.584474
  N     -15.065996      1.926878      4.147077
  C     -15.798892      4.231452      5.144084
  H     -15.199263      4.442557      6.042492
  H     -16.864712      4.216365      5.416233
  H     -15.628720      5.026000      4.402183
  C     -14.141628     -3.547192      1.117793
  C     -14.620653     -2.341938      1.617581
  C     -12.911360     -4.030467      1.581330
  C     -12.200903     -3.295024      2.528110
  H     -14.726262     -4.094758      0.377952
  H     -15.571501     -1.919231      1.292695
  H     -11.241282     -3.642464      2.910186
  H     -12.506530     -4.973324      1.209254
  H     -10.077219      0.006058      6.101029
  H     -10.270524     -2.234466      4.473415
