# Supplementary material for: The Effect of N‑Donor Ligands on Activation of [Ru(tpy)(L–py)(AcCN)]2+ Precatalysts in CO2 Reduction Reaction Electrocatalysis
Source: Inorg Chem. 2026 Jun 18;65(26):15164–73. doi: 10.1021/acs.inorgchem.6c02082 (PMC13343509; doi:10.1021/acs.inorgchem.6c02082)
Supplement: Supplementary file 2 [file ic6c02082_si_002.zip › xyz_coordinates/Me-NHC/AcCN/c-3Ru_py-MeNHC_AcCN_0.xyz]

57
XYZ file generated by orca_plot on BaseName=py_NHC_sem_benzo_trans_red2
  Ru    -14.565934      0.219358      3.350472
  C     -18.563941      0.223090      0.750582
  C     -16.551936     -1.934800      6.640927
  C     -15.611769     -1.273073      5.860812
  N     -15.869315     -0.767315      4.639599
  C     -17.169014     -0.904535      4.099065
  C     -18.163725     -1.574107      4.869789
  C     -17.871596     -2.083600      6.118296
  H     -14.586930     -1.130211      6.213966
  H     -19.167350     -1.677747      4.452080
  H     -18.643493     -2.595240      6.698650
  H     -16.272844     -2.322393      7.621724
  C     -17.382989     -0.347935      2.797779
  N     -16.272992      0.248354      2.259007
  C     -16.222530      0.821400      1.015070
  C     -17.409405      0.818068      0.221113
  C     -18.583448     -0.364011      2.024433
  H     -17.415435      1.262584     -0.774977
  H     -19.478110      0.213722      0.149417
  H     -19.491365     -0.827247      2.412904
  C     -14.936193      1.345335      0.668745
  N     -13.915880      1.206864      1.638123
  C     -12.685124      1.680524      1.365600
  C     -12.340464      2.305246      0.173375
  C     -13.353225      2.458667     -0.820093
  C     -14.624136      1.985273     -0.566350
  H     -11.947812      1.538902      2.160360
  H     -11.321327      2.661923      0.017849
  H     -13.127128      2.945244     -1.772256
  H     -15.412606      2.092633     -1.314245
  N     -11.982907      0.479339      5.192945
  C     -12.825492     -0.079713      4.277905
  C     -10.847647     -0.307239      5.392544
  C     -10.953519     -1.400663      4.593529
  N     -12.164968     -1.254802      3.915394
  C     -12.777118     -2.076260      2.974703
  N     -13.968088     -1.585589      2.540033
  C     -12.242815      1.744809      5.867135
  H     -12.292619      2.560698      5.133046
  H     -13.195844      1.690683      6.410045
  H     -11.428825      1.939623      6.575176
  C     -15.373565      2.968282      4.626343
  N     -15.043939      1.946913      4.174358
  C     -15.737092      4.250582      5.208580
  H     -15.117441      4.447875      6.096791
  H     -16.796875      4.245389      5.504509
  H     -15.576025      5.054081      4.474022
  C     -14.194628     -3.506865      1.114371
  C     -14.658250     -2.299153      1.623237
  C     -12.965258     -4.006231      1.567126
  C     -12.241871     -3.282274      2.512531
  H     -14.789845     -4.044876      0.375695
  H     -15.606375     -1.861338      1.309867
  H     -11.283251     -3.641110      2.887020
  H     -12.572781     -4.951459      1.187639
  H     -10.065312     -0.016604      6.088246
  H     -10.288971     -2.246828      4.451927
