# Supplementary material for: The Effect of N‑Donor Ligands on Activation of [Ru(tpy)(L–py)(AcCN)]2+ Precatalysts in CO2 Reduction Reaction Electrocatalysis
Source: Inorg Chem. 2026 Jun 18;65(26):15164–73. doi: 10.1021/acs.inorgchem.6c02082 (PMC13343509; doi:10.1021/acs.inorgchem.6c02082)
Supplement: Supplementary file 2 [file ic6c02082_si_002.zip › xyz_coordinates/Me-NHC/AcCN/SP_t-1Ru_py-MeNHC_AcCN_0/t-1Ru_py-MeNHC_AcCN_0.xyz]

57
Coordinates from ORCA-job /home/lovelace/proj/proj487/g236442/WORK/Ru/py_NHC_sem_benzo/cis/red2_sing/py_NHC_sem_benzo_red2_sing
  Ru  -14.55466823521295      0.10787351058636      3.18098617918417
  C   -18.86987395860270      0.34459213192834      1.28862733789108
  C   -13.74357015318063     -3.76928757138456      1.30074219120503
  C   -13.62476750348767     -2.61078853398671      2.04674796344782
  N   -14.58741916164139     -1.66093384344451      2.12189479966716
  C   -15.78065781705060     -1.84605782587761      1.39050371978659
  C   -15.93530966378132     -3.01848323420702      0.60475978925390
  C   -14.94454221287490     -3.97925596141682      0.55567196941304
  H   -12.72480802109460     -2.40790160903686      2.63402495093363
  H   -16.85616373408120     -3.14529767486853      0.03087183735433
  H   -15.07557494163714     -4.88055305252004     -0.04759122012136
  H   -12.93100706138187     -4.49779788358238      1.29381041489511
  C   -16.72201803864993     -0.76790111537673      1.47831380861652
  N   -16.22730714559059      0.38399566064287      2.10058393701852
  C   -17.10047335820139      1.35447121686000      2.60537396306416
  C   -18.41511428852184      1.37522336831116      2.13927025385739
  C   -18.03461315578197     -0.75763946374337      1.00559351577692
  H   -19.10673118555486      2.15081269446260      2.47655340953103
  H   -19.90341404552262      0.34796549595867      0.93517786333090
  H   -18.43370109351056     -1.62293067157289      0.47112606306748
  C   -16.50858017699293      2.24463905222866      3.56110552642769
  N   -15.21854533795029      1.87797524112748      4.00176631259432
  C   -14.56698320148060      2.69733913730680      4.86125387525196
  C   -15.09719408272325      3.87743145295441      5.35024824874607
  C   -16.40305553549353      4.26658771917596      4.92017117883678
  C   -17.08187026768490      3.45528804280041      4.03240416647331
  H   -13.57142651852940      2.35813575581794      5.16083006632886
  H   -14.51993194195138      4.48550772017099      6.04880895568499
  H   -16.85494625689191      5.19355557582218      5.28070308260958
  H   -18.07392187176246      3.73870897979100      3.67331618827546
  N   -13.22596230209379      1.62639053517968      0.78237335085984
  C   -13.26868651304530      0.97428514193892      1.97530797010382
  C   -11.92514438995743      2.01516060820901      0.46323633345836
  C   -11.10991713263758      1.60540240629768      1.47075754289556
  N   -11.93975916907261      0.96872479895394      2.39390526677490
  C   -11.64707779503226      0.36098049291715      3.61269303169552
  N   -12.75735512268178     -0.14224616821320      4.22041430746676
  C   -14.40059732999269      1.88441124050029     -0.04107041683009
  H   -15.25727877158442      1.43852748666943      0.48585438932984
  H   -14.54480699584842      2.96796327991243     -0.16187167791126
  H   -14.27426437144551      1.42231692174690     -1.03089252191423
  C   -16.46444647837980     -1.35888444304305      5.35798820193816
  N   -15.76693585890893     -0.84607446098496      4.58097589438191
  C   -17.32716040216733     -2.00245027489681      6.33585677887936
  H   -16.94577866802443     -3.00824844577935      6.56687717756016
  H   -18.34814271278696     -2.08746344185876      5.93454430683594
  H   -17.35236445018838     -1.40606848966185      7.26008004508117
  C   -11.34691649858868     -0.88935286481149      6.02678809814375
  C   -12.58791872909186     -0.75703608793060      5.41511167253488
  C   -10.21255326808723     -0.36704933537675      5.38810985842057
  C   -10.36422945722716      0.27027955672557      4.15751312726401
  H   -11.27304858507666     -1.39516965664007      6.99051647151512
  H   -13.49760505916950     -1.14747815725561      5.87285583740675
  H   -9.50883347822788      0.68836701106604      3.62659274387795
  H   -9.22372524916705     -0.45522061254929      5.84157172607674
  H   -11.69656417094336      2.54979993029895     -0.45464662891535
  H   -10.03833313175105      1.70995663365799      1.60775969866722
