# Supplementary material for: The Effect of N‑Donor Ligands on Activation of [Ru(tpy)(L–py)(AcCN)]2+ Precatalysts in CO2 Reduction Reaction Electrocatalysis
Source: Inorg Chem. 2026 Jun 18;65(26):15164–73. doi: 10.1021/acs.inorgchem.6c02082 (PMC13343509; doi:10.1021/acs.inorgchem.6c02082)
Supplement: Supplementary file 2 [file ic6c02082_si_002.zip › xyz_coordinates/Me-NHC/AcCN/SP_t-1Ru_py-MeNHC_AcCN_2+/t-1Ru_py-MeNHC_AcCN_2+.xyz]

57
XYZ file generated by orca_plot on BaseName=py_NHC_sem_benzo
  Ru    -14.629381      0.030342      3.289678
  C     -18.704156      0.537777      0.985086
  C     -13.826312     -3.825195      1.373658
  C     -13.709889     -2.686816      2.170178
  N     -14.641443     -1.717806      2.178589
  C     -15.750334     -1.843723      1.380234
  C     -15.920398     -2.963025      0.560465
  C     -14.949567     -3.965955      0.555150
  H     -12.851508     -2.533152      2.825487
  H     -16.805871     -3.046112     -0.069358
  H     -15.070925     -4.844006     -0.081379
  H     -13.042526     -4.583082      1.402400
  C     -16.710518     -0.727717      1.458774
  N     -16.314486      0.258983      2.300317
  C     -17.061648      1.364259      2.540131
  C     -18.281532      1.529867      1.875728
  C     -17.924089     -0.603893      0.773705
  H     -18.895394      2.412826      2.051427
  H     -19.652105      0.651019      0.457370
  H     -18.258286     -1.383722      0.089824
  C     -16.445630      2.280731      3.517002
  N     -15.250925      1.855988      4.040704
  C     -14.612631      2.626534      4.938151
  C     -15.120269      3.854520      5.359743
  C     -16.334321      4.301196      4.832463
  C     -17.002639      3.503740      3.901821
  H     -13.668459      2.236025      5.320382
  H     -14.563897      4.444058      6.089336
  H     -16.758196      5.258790      5.139361
  H     -17.950260      3.829785      3.473386
  N     -13.393143      1.571052      0.825919
  C     -13.380141      0.925544      2.014233
  C     -12.111011      1.995552      0.475904
  C     -11.262604      1.607074      1.463569
  N     -12.055195      0.950530      2.403270
  C     -11.710729      0.352324      3.619278
  N     -12.780829     -0.174041      4.265835
  C     -14.589571      1.823640      0.025299
  H     -15.134220      0.885429     -0.132313
  H     -15.237138      2.550751      0.533112
  H     -14.277851      2.228220     -0.943806
  C     -16.330664     -1.460973      5.584462
  N     -15.692790     -0.928541      4.773710
  C     -17.119369     -2.127593      6.604338
  H     -16.715595     -3.135073      6.782964
  H     -18.163389     -2.207224      6.267218
  H     -17.080758     -1.547223      7.537970
  C     -11.305179     -0.877611      6.027196
  C     -12.568469     -0.779431      5.455729
  C     -10.208795     -0.330896      5.349594
  C     -10.410823      0.297073      4.121483
  H     -11.188304     -1.376483      6.989685
  H     -13.451079     -1.189896      5.945153
  H      -9.581267      0.732003      3.565178
  H      -9.204236     -0.392198      5.771453
  H     -11.921757      2.534134     -0.448295
  H     -10.191094      1.736721      1.574904
