# Supplementary material for: The Effect of N‑Donor Ligands on Activation of [Ru(tpy)(L–py)(AcCN)]2+ Precatalysts in CO2 Reduction Reaction Electrocatalysis
Source: Inorg Chem. 2026 Jun 18;65(26):15164–73. doi: 10.1021/acs.inorgchem.6c02082 (PMC13343509; doi:10.1021/acs.inorgchem.6c02082)
Supplement: Supplementary file 2 [file ic6c02082_si_002.zip › xyz_coordinates/Me-NHC/AcCN/SP_t-2Ru_py_MeNHC_AcCN_+/t-2Ru_py_MeNHC_AcCN_+.xyz]

57
XYZ file generated by orca_plot on BaseName=py_NHC_sem_benzo_red1
  Ru    -14.607224      0.038979      3.280141
  C     -18.737863      0.510420      1.032458
  C     -13.795247     -3.806893      1.339422
  C     -13.689738     -2.674779      2.134119
  N     -14.632335     -1.708372      2.169430
  C     -15.764530     -1.840757      1.371400
  C     -15.915689     -2.974535      0.546728
  C     -14.940349     -3.959938      0.525415
  H     -12.824820     -2.512561      2.780705
  H     -16.807274     -3.064550     -0.075449
  H     -15.056991     -4.837900     -0.112874
  H     -13.001689     -4.555158      1.355619
  C     -16.718353     -0.750295      1.460842
  N     -16.309603      0.263856      2.295596
  C     -17.082529      1.366297      2.573723
  C     -18.312240      1.507742      1.927357
  C     -17.945755     -0.627962      0.804839
  H     -18.942031      2.377080      2.120867
  H     -19.697667      0.612777      0.523622
  H     -18.291083     -1.411757      0.129182
  C     -16.473838      2.266646      3.537106
  N     -15.252791      1.845485      4.052707
  C     -14.613360      2.629723      4.947101
  C     -15.118741      3.844851      5.385467
  C     -16.358892      4.287928      4.873514
  C     -17.026814      3.495449      3.951856
  H     -13.659177      2.244956      5.313179
  H     -14.557338      4.434222      6.111611
  H     -16.786407      5.239703      5.194702
  H     -17.983251      3.816635      3.536791
  N     -13.365381      1.576655      0.817229
  C     -13.368648      0.934358      2.012281
  C     -12.080171      1.996485      0.472728
  C     -11.239060      1.612031      1.467446
  N     -12.037590      0.961555      2.406643
  C     -11.696597      0.364482      3.621525
  N     -12.770345     -0.167226      4.261451
  C     -14.542845      1.826531     -0.005793
  H     -15.387836      1.297502      0.441685
  H     -14.755774      2.904370     -0.038764
  H     -14.365783      1.455963     -1.024372
  C     -16.360522     -1.456353      5.545969
  N     -15.702150     -0.929314      4.746483
  C     -17.174385     -2.114500      6.553825
  H     -16.766162     -3.113473      6.767264
  H     -18.206762     -2.215344      6.187649
  H     -17.174308     -1.517495      7.477840
  C     -11.294795     -0.869664      6.028279
  C     -12.555701     -0.774281      5.451480
  C     -10.195997     -0.316994      5.357124
  C     -10.397678      0.312658      4.129974
  H     -11.180200     -1.370608      6.990233
  H     -13.439660     -1.188772      5.936174
  H      -9.568150      0.752628      3.577147
  H      -9.192873     -0.375343      5.782945
  H     -11.882653      2.530332     -0.452538
  H     -10.167951      1.741625      1.583768
