# Supplementary material for: The Effect of N‑Donor Ligands on Activation of [Ru(tpy)(L–py)(AcCN)]2+ Precatalysts in CO2 Reduction Reaction Electrocatalysis
Source: Inorg Chem. 2026 Jun 18;65(26):15164–73. doi: 10.1021/acs.inorgchem.6c02082 (PMC13343509; doi:10.1021/acs.inorgchem.6c02082)
Supplement: Supplementary file 2 [file ic6c02082_si_002.zip › xyz_coordinates/Me-NHC/AcCN/SP_t-3Ru_py-MeNHC_AcCN_0/t-3Ru_py-MeNHC_AcCN_0.xyz]

57
XYZ file generated by orca_plot on BaseName=py_NHC_sem_benzo_red2
  Ru    -14.620772      0.025421      3.316883
  C     -18.605783      0.662971      0.835361
  C     -13.873814     -3.884256      1.428805
  C     -13.767068     -2.752429      2.229009
  N     -14.651705     -1.740314      2.217086
  C     -15.764380     -1.804128      1.349514
  C     -15.910835     -2.947135      0.510002
  C     -14.988999     -3.973557      0.542711
  H     -12.930344     -2.631287      2.923361
  H     -16.769756     -2.997313     -0.162544
  H     -15.112524     -4.844573     -0.105890
  H     -13.118942     -4.669682      1.487121
  C     -16.668622     -0.697246      1.399390
  N     -16.308209      0.279227      2.294551
  C     -17.026986      1.426913      2.521344
  C     -18.219996      1.637930      1.766380
  C     -17.858772     -0.506562      0.634106
  H     -18.814438      2.540928      1.911229
  H     -19.516950      0.818427      0.250007
  H     -18.175179     -1.255818     -0.092774
  C     -16.454454      2.287636      3.509682
  N     -15.256398      1.838516      4.107368
  C     -14.665646      2.594415      5.048958
  C     -15.164127      3.816266      5.486527
  C     -16.374682      4.292810      4.899857
  C     -17.000425      3.536057      3.930089
  H     -13.739967      2.183967      5.463241
  H     -14.633953      4.381254      6.254484
  H     -16.803118      5.248481      5.212528
  H     -17.926540      3.886034      3.469135
  N     -13.449699      1.522015      0.820614
  C     -13.418249      0.901390      2.030780
  C     -12.175135      1.933574      0.432863
  C     -11.303625      1.572443      1.411440
  N     -12.074609      0.939823      2.387550
  C     -11.708585      0.366075      3.603747
  N     -12.771067     -0.162881      4.271868
  C     -14.660563      1.721398      0.031426
  H     -15.089138      0.750550     -0.251115
  H     -15.400999      2.278508      0.619935
  H     -14.398570      2.288068     -0.869600
  C     -16.297239     -1.482633      5.629848
  N     -15.687076     -0.940655      4.800659
  C     -17.047871     -2.159297      6.675430
  H     -16.447027     -2.979449      7.095947
  H     -17.979598     -2.570911      6.259848
  H     -17.294802     -1.446147      7.476014
  C     -11.254592     -0.823263      6.025009
  C     -12.525870     -0.746709      5.468817
  C     -10.170115     -0.274758      5.325197
  C     -10.400283      0.331487      4.091429
  H     -11.119880     -1.306624      6.993546
  H     -13.397359     -1.159467      5.977629
  H      -9.585208      0.769052      3.515227
  H      -9.159175     -0.318451      5.734111
  H     -12.003421      2.449181     -0.508003
  H     -10.230454      1.709828      1.495115
