# Supplementary material for: The Effect of N‑Donor Ligands on Activation of [Ru(tpy)(L–py)(AcCN)]2+ Precatalysts in CO2 Reduction Reaction Electrocatalysis
Source: Inorg Chem. 2026 Jun 18;65(26):15164–73. doi: 10.1021/acs.inorgchem.6c02082 (PMC13343509; doi:10.1021/acs.inorgchem.6c02082)
Supplement: Supplementary file 2 [file ic6c02082_si_002.zip › xyz_coordinates/Me-NHC/CO2/c-1Ru_py-MeNHC_CO2_0.xyz]

54
Coordinates from ORCA-job py_NHC_sem_benzo_CO2_coord_trans
  Ru  -14.70135832255839      0.30633036228262      3.14879463916886
  C   -18.91763595358396      0.20504167637592      1.01069606930525
  C   -16.26929032714881     -1.72773926831546      6.68793036852278
  C   -15.43884320586855     -1.04322925317817      5.80475873422533
  N   -15.86030974385525     -0.59901458834823      4.60340561934004
  C   -17.16092241710423     -0.84013102064766      4.23005773093803
  C   -18.04353154127724     -1.51856569568624      5.07929189042617
  C   -17.59937999948875     -1.96723310362833      6.32276391363064
  H   -14.39692925770436     -0.83046756783886      6.04795603121556
  H   -19.07057093947001     -1.69735082123364      4.75932682334010
  H   -18.27775486854008     -2.49812600662212      6.99294160293126
  H   -15.87375522301921     -2.06316886960715      7.64788446145845
  C   -17.51804914548546     -0.34425705573819      2.89358971986119
  N   -16.44922779963421      0.18291576834997      2.23712186108185
  C   -16.56399537068426      0.74263610635827      1.00170467842409
  C   -17.80988981425490      0.75587633885410      0.35965034164086
  C   -18.77889703409083     -0.34872198419218      2.29197119700536
  H   -17.91518158641847      1.19627815276270     -0.63223975282115
  H   -19.89450507369635      0.21351455156170      0.52455713244552
  H   -19.64220204248842     -0.76263700393075      2.81364244220770
  C   -15.29114738779289      1.24941579136099      0.48687778767170
  N   -14.21556158142859      1.10884114069347      1.34105021243188
  C   -12.99935959807840      1.51600126032687      0.91004083005242
  C   -12.78855604530389      2.07638614424745     -0.34414239760202
  C   -13.87617942979770      2.22477146581375     -1.21788185716883
  C   -15.13167954705648      1.79872954143285     -0.79355298399593
  H   -12.18061499548526      1.38516491627404      1.61847769632166
  H   -11.78343588053187      2.39309532866890     -0.62732060661840
  H   -13.74399335057569      2.65884690312687     -2.21054641009031
  H   -15.99776228297212      1.88746084291490     -1.45056664748093
  N   -11.99947140916492      1.27911556409882      4.57437645495396
  C   -12.86829243549171      0.38721148188728      4.01865411582526
  C   -10.78874270384907      0.67901263296533      4.91574494442658
  C   -10.86683981004714     -0.63352504813652      4.57844896517424
  N   -12.13584563958936     -0.80386178523380      4.02541754327169
  C   -12.70479799257346     -1.95107062518109      3.46994908808446
  N   -13.86913598847468     -1.70899085927720      2.83237595782462
  C   -12.26298408684055      2.70704943924667      4.72446462197856
  H   -13.31529896128755      2.83321536865578      5.01271215078112
  H   -11.59411001925751      3.10718718428246      5.49679016333497
  H   -12.07048498956515      3.22700653845585      3.77337570147305
  C   -14.04057122910724     -4.04852232919893      2.31989894224964
  C   -14.52576696208139     -2.74520448019274      2.27519088971551
  C   -12.82559704644279     -4.29047551391720      2.97676731749928
  C   -12.14212102802206     -3.22861747975408      3.56743245547480
  H   -14.60231926490586     -4.85594922490221      1.84838819956166
  H   -15.46735910190560     -2.49940764978683      1.77876272158389
  H   -11.20362345678615     -3.38598972381797      4.09882425089466
  H   -12.41609287911607     -5.30070114981296      3.03590839435173
  C   -15.36776228269392      2.16848143125561      3.82794503130842
  O   -15.81809284624043      2.96426476556726      2.95689208088834
  O   -15.35053844426709      2.39793911581845      5.07659893336520
  H   -10.14642644037180     -1.43930502083858      4.67519805358788
  H   -9.98002807352242      1.24330059837822      5.37203269252103
