# Supplementary material for: The Effect of N‑Donor Ligands on Activation of [Ru(tpy)(L–py)(AcCN)]2+ Precatalysts in CO2 Reduction Reaction Electrocatalysis
Source: Inorg Chem. 2026 Jun 18;65(26):15164–73. doi: 10.1021/acs.inorgchem.6c02082 (PMC13343509; doi:10.1021/acs.inorgchem.6c02082)
Supplement: Supplementary file 2 [file ic6c02082_si_002.zip › xyz_coordinates/Me-NHC/CO2/SP_t-1Ru_py-MeNHC_CO2_0/t-1Ru_py-MeNHC_CO2_0.xyz]

54
Coordinates from ORCA-job py_NHC_sem_benzo_CO2_coord_cis
  Ru  -14.75869026632974      0.18559851641905      3.29017136973255
  C   -18.92510495688335      0.59056310549689      1.16332737352146
  C   -13.86613035294993     -3.57455632670648      1.27339616061101
  C   -13.79812935577368     -2.47340416807911      2.11811211579518
  N   -14.75856363341808     -1.52400165242448      2.15526524290623
  C   -15.85218418134571     -1.65323145398747      1.32633243323867
  C   -15.96837493716062     -2.74210308375469      0.45083763452737
  C   -14.97148451806148     -3.71399886886039      0.41896309969669
  H   -12.95724835704874     -2.31816930895862      2.79556140377774
  H   -16.84191197748069     -2.81857133839727     -0.19765217730101
  H   -15.05148387869617     -4.56644264239544     -0.25794469481092
  H   -13.06154135678362     -4.31162078434973      1.28505763962375
  C   -16.84029041483473     -0.58824155134545      1.47045480356330
  N   -16.44643755761595      0.36613925997286      2.37452809221282
  C   -17.27501160331257      1.40068732236947      2.73564049773715
  C   -18.52508751389596      1.52967145747499      2.11957823638262
  C   -18.08141711071567     -0.48393136280714      0.84186881684902
  H   -19.18543765721600      2.35467971130445      2.38937085700145
  H   -19.89828301548638      0.68411152084959      0.67914391477074
  H   -18.39588330183230     -1.23936570247280      0.12081897481994
  C   -16.68642565512748      2.27187168263005      3.74260227398964
  N   -15.42581682224520      1.89838984335708      4.16456525531171
  C   -14.79375872076143      2.66649618278615      5.08175285557139
  C   -15.35905098204053      3.81155871197017      5.62319040785060
  C   -16.64158659445388      4.20566295753324      5.19924781019778
  C   -17.29877461997315      3.43134510391728      4.25107693273802
  H   -13.80196524289556      2.32186203282341      5.37934367773312
  H   -14.80414950625013      4.38625811080465      6.36645235457081
  H   -17.11225193073675      5.10401536511616      5.60294193534791
  H   -18.29065621226265      3.71459883373706      3.89657376023327
  N   -13.28484273011029      1.63130379035037      0.84630474372033
  C   -13.36368132663041      1.06743988582431      2.07968728771859
  C   -11.96807275301241      1.95627414782552      0.52132116532340
  C   -11.18572876898410      1.59655581159098      1.57375663361490
  N   -12.05540240181636      1.05248250989015      2.51894801267604
  C   -11.80152429701653      0.50718989639998      3.77850368904717
  N   -12.91080684378806     -0.01278114038507      4.36454593218509
  C   -14.42862435678627      1.82952214359795     -0.03425808106084
  H   -15.33571995994294      1.80840855822760      0.57843740752090
  H   -14.34016548238911      2.80068249181114     -0.53803783109268
  H   -14.47659059895526      1.02849054196940     -0.78664344855295
  C   -11.53737061422445     -0.59426431772824      6.25841731127356
  C   -12.75913820233326     -0.56300696438599      5.59282609821061
  C   -10.40516346000932     -0.04962305149296      5.64083786481701
  C   -10.53727153992310      0.50916289721159      4.37106738059010
  H   -11.47934434082292     -1.04935570292763      7.24824066109250
  H   -13.66247176493239     -1.02430823205155      5.99322495730432
  H   -9.68543608944903      0.94463844253320      3.84924572473315
  H   -9.43274288672066     -0.06083235265011      6.13661900542128
  C   -15.80397603931977     -0.96540462753171      4.81413187123387
  O   -16.91256902038278     -0.48636229012848      5.16540316546321
  O   -15.28839216631185     -2.04134939676918      5.22420525142286
  H   -10.11456759676853      1.68059819490214      1.72679054319568
  H   -11.70625356378149      2.41805369989308     -0.42680154405821
