# Supplementary material for: The Effect of N‑Donor Ligands on Activation of [Ru(tpy)(L–py)(AcCN)]2+ Precatalysts in CO2 Reduction Reaction Electrocatalysis
Source: Inorg Chem. 2026 Jun 18;65(26):15164–73. doi: 10.1021/acs.inorgchem.6c02082 (PMC13343509; doi:10.1021/acs.inorgchem.6c02082)
Supplement: Supplementary file 2 [file ic6c02082_si_002.zip › xyz_coordinates/Me-NHC/ML5/1Ru_py-MeNHC_0.xyz]

51
Coordinates from ORCA-job py_NHC_sem_benzo_sem_solvente_sing
  Ru  -13.78751007806169      0.65755571853165      3.47252940696405
  C   -17.35977860761759      1.86619533665411      0.62021373334174
  C   -13.23294043633276     -3.16806753308447      1.46118893160835
  C   -13.14851927761940     -2.13249353504853      2.36765477495602
  N   -13.93690903728970     -1.01597501525442      2.31721003775298
  C   -14.86799594745232     -0.92612827012322      1.26795068933065
  C   -14.97821920280228     -1.96508707947386      0.31731160039735
  C   -14.17556868191677     -3.08891019703046      0.39955923531644
  H   -12.43279977786627     -2.15574157106316      3.19243272687878
  H   -15.70950865575080     -1.86271527113178     -0.48714389330708
  H   -14.26127077947099     -3.89260661539671     -0.33431584135494
  H   -12.57509269088965     -4.03228474415594      1.57162905073676
  C   -15.65806626618066      0.27178118535284      1.28933475772637
  N   -15.31099994943093      1.11673573553864      2.34659365747188
  C   -15.96224200023594      2.33650846876163      2.54539828901282
  C   -16.99263538956478      2.71065855891479      1.68364101044498
  C   -16.68838708213415      0.64544309401411      0.42633557328874
  H   -17.51540229227048      3.65674124610678      1.83817914493242
  H   -18.16840720502975      2.15646540195200     -0.05300261571245
  H   -16.97483821367831     -0.01243892489171     -0.39666515676940
  C   -15.45210911172454      3.04805423233791      3.68293198296442
  N   -14.43622944963292      2.36642877378460      4.37338298706834
  C   -13.89558949368788      2.97876804356309      5.47003619781583
  C   -14.30489269094560      4.21083822539179      5.93482233897691
  C   -15.33753968933086      4.90537585828347      5.24758613324808
  C   -15.89492859832862      4.31352671342344      4.12804049809014
  H   -13.10237496813465      2.41771351080807      5.96915923907795
  H   -13.83114362150467      4.63394036399545      6.82271112213749
  H   -15.67981747908212      5.88329024601103      5.59172304038437
  H   -16.68434865736187      4.81968187451475      3.56847224413756
  N   -11.57236464041716      2.02647298234997      1.83077408456952
  C   -12.06385048645184      1.29973610789536      2.87860126040448
  C   -10.19154192710787      2.18880348168879      1.93772287864292
  C   -9.77934666971755      1.55868544235471      3.07097847733212
  N   -10.93070443588524      1.01675708236453      3.64260273980270
  C   -11.14507241878215      0.26886144288986      4.79192592440495
  N   -12.46413151171316     -0.04422166605663      4.94229661378615
  C   -12.40458763539898      2.55575669431509      0.76121346725446
  H   -13.43122659663327      2.22463285100227      0.96013068524228
  H   -12.36345572730358      3.65472602799964      0.75219343038004
  H   -12.06758979142005      2.16912439667118     -0.21123712111293
  C   -11.87950304599445     -1.20887146250201      6.97093377409683
  C   -12.80608312044617     -0.77757316682003      6.02824724793893
  C   -10.52708541047019     -0.87534696605539      6.80141268144208
  C   -10.15002185114629     -0.12199282413884      5.69092274169808
  H   -12.21577293071444     -1.79705383096508      7.82579473158755
  H   -13.86857080817785     -1.01035030704987      6.11724111881907
  H   -9.11099104365479      0.16009364111282      5.51966863298277
  H   -9.77638841575537     -1.19774450810497      7.52522884721407
  H   -9.62065457428518      2.73986320982405      1.19520335716771
  H   -8.79022948119506      1.45199230893863      3.50569157742857
