# Supplementary material for: The Effect of N‑Donor Ligands on Activation of [Ru(tpy)(L–py)(AcCN)]2+ Precatalysts in CO2 Reduction Reaction Electrocatalysis
Source: Inorg Chem. 2026 Jun 18;65(26):15164–73. doi: 10.1021/acs.inorgchem.6c02082 (PMC13343509; doi:10.1021/acs.inorgchem.6c02082)
Supplement: Supplementary file 2 [file ic6c02082_si_002.zip › xyz_coordinates/Me-NHC/ML5/c-2Ru_py-MeNHC_+.xyz]

51
Coordinates from ORCA-job /home/lovelace/proj/proj487/g236442/WORK/Ru/py_NHC_sem_benzo/sem_solvente/dupleto/trans/L5_dupleto_trans
  Ru  -14.56612929632589      0.06294490034807      3.25195609372545
  C   -18.65984104884784      0.58429687239208      0.90155535389911
  C   -16.55300125745865     -2.02192201382096      6.53720345079184
  C   -15.60295915038461     -1.37524281314493      5.76078790241370
  N   -15.89389944221248     -0.78985102692355      4.57124959569027
  C   -17.20071365333810     -0.85421509334501      4.11218745862118
  C   -18.19719043032627     -1.49687691033222      4.86296874285227
  C   -17.88193334081017     -2.08564209673239      6.08254133111354
  H   -14.56178364074036     -1.30220362714697      6.07736060235343
  H   -19.21678625344971     -1.53281515683910      4.47761329955462
  H   -18.65187792767039     -2.58801655401249      6.67053868552776
  H   -16.25449642725139     -2.46832243584793      7.48692845893044
  C   -17.43373306346513     -0.20731560512104      2.82418547419196
  N   -16.28883459001435      0.31367262216325      2.28374938618572
  C   -16.27999362769900      0.94819621250838      1.07063807386311
  C   -17.47346203934999      1.09796676384958      0.35909561511797
  C   -18.64487952043967     -0.07409318875751      2.13919156633059
  H   -17.48363265807114      1.60623799827839     -0.60566166665528
  H   -19.59884308269839      0.69565606493719      0.35731113111647
  H   -19.56686354448066     -0.47678532486500      2.55972578851886
  C   -14.94655506241423      1.40077767209574      0.68510339154266
  N   -13.95189851698721      1.15144477968489      1.61806617387629
  C   -12.68423946139615      1.53467343052150      1.32166281105863
  C   -12.34515002611916      2.17299750669199      0.13786614643351
  C   -13.34938187677431      2.43852461332696     -0.80948606794182
  C   -14.65285470953018      2.04616225381146     -0.52588839390486
  H   -11.93645736336259      1.31157446470733      2.08359820737904
  H   -11.30725899760533      2.45957793007183     -0.03803891501606
  H   -13.11410512487262      2.93922082161321     -1.75019626739082
  H   -15.45512091632342      2.23053248578029     -1.24132656559945
  N   -12.06842850653491      0.48582560077851      5.16828200588281
  C   -12.83944141450302     -0.14683875871260      4.24505574944707
  C   -10.90424389536725     -0.23450304972379      5.44108966895720
  C   -10.92358853112757     -1.35784979663858      4.67627888623576
  N   -12.11178530086418     -1.29524741129506      3.94781690708900
  C   -12.65796460783995     -2.16018136382867      3.00624812913102
  N   -13.85236049822155     -1.71768004645411      2.52670481468957
  C   -12.42512313555019      1.75686059862961      5.78239934529099
  H   -13.38173736431834      2.07565308243687      5.34891015881328
  H   -12.53268755887219      1.63731995857166      6.86985051555215
  H   -11.65301051022683      2.50981155555381      5.57016578500324
  C   -13.97154430903117     -3.66683867727433      1.12985056796875
  C   -14.49293165118998     -2.46834277867666      1.60127752167885
  C   -12.74029143630943     -4.11632442786461      1.62724986922627
  C   -12.06983415499331     -3.35283861738552      2.58128622280304
  H   -14.52577226619660     -4.23658072005372      0.38327448964054
  H   -15.44614377158667     -2.07411044809489      1.24678956475496
  H   -11.11052333035905     -3.66785079431638      2.99200248381243
  H   -12.30535238748562     -5.05332925891050      1.27527545205467
  H   -10.16553751329796      0.11716731600814      6.15602100624566
  H   -10.21277356070434     -2.17363240464221      4.58973004114248
