# Supplementary material for: The Effect of N‑Donor Ligands on Activation of [Ru(tpy)(L–py)(AcCN)]2+ Precatalysts in CO2 Reduction Reaction Electrocatalysis
Source: Inorg Chem. 2026 Jun 18;65(26):15164–73. doi: 10.1021/acs.inorgchem.6c02082 (PMC13343509; doi:10.1021/acs.inorgchem.6c02082)
Supplement: Supplementary file 2 [file ic6c02082_si_002.zip › xyz_coordinates/Me-NHC/ML5/c-3Ru_py-MeNHC_0.xyz]

51
RuC24N6H20
Ru     -14.552092000      0.087319000      3.285968000
C      -18.618360000      0.397547000      0.824792000
C      -16.579144000     -1.869493000      6.649177000
C      -15.627043000     -1.238411000      5.860141000
N      -15.888728000     -0.718829000      4.638626000
C      -17.191705000     -0.833998000      4.126904000
C      -18.194379000     -1.473267000      4.899495000
C      -17.900764000     -1.987492000      6.150467000
H      -14.594427000     -1.128884000      6.198853000
H      -19.202000000     -1.557658000      4.488839000
H      -18.676614000     -2.479595000      6.741354000
H      -16.298657000     -2.260552000      7.628321000
C      -17.410587000     -0.257144000      2.828553000
N      -16.281969000      0.297549000      2.289885000
C      -16.248379000      0.881902000      1.052268000
C      -17.450827000      0.947088000      0.282491000
C      -18.631514000     -0.207280000      2.088013000
H      -17.454067000      1.409490000     -0.704912000
H      -19.545200000      0.439678000      0.245649000
H      -19.547187000     -0.635817000      2.496060000
C      -14.944785000      1.365413000      0.690535000
N      -13.937475000      1.198740000      1.654540000
C      -12.689681000      1.631891000      1.367700000
C      -12.344628000      2.253069000      0.174160000
C      -13.351697000      2.439479000     -0.805530000
C      -14.635842000      1.996159000     -0.542456000
H      -11.947950000      1.461692000      2.151268000
H      -11.317699000      2.583367000      0.011441000
H      -13.119198000      2.922535000     -1.757397000
H      -15.426948000      2.119576000     -1.284046000
N      -12.036806000      0.429841000      5.200000000
C      -12.829038000     -0.159818000      4.258043000
C      -10.884210000     -0.318267000      5.442891000
C      -10.925657000     -1.415966000      4.642099000
N      -12.116256000     -1.312144000      3.922102000
C      -12.680369000     -2.139604000      2.959846000
N      -13.879709000     -1.665093000      2.510209000
C      -12.372686000      1.678645000      5.865391000
H      -13.292441000      2.060597000      5.403172000
H      -12.543082000      1.509891000      6.938922000
H      -11.561656000      2.409165000      5.734665000
C      -14.025178000     -3.568766000      1.045790000
C      -14.531022000     -2.383230000      1.561790000
C      -12.792587000     -4.050266000      1.515197000
C      -12.108778000     -3.323030000      2.488042000
H      -14.592448000     -4.106498000      0.284925000
H      -15.483210000     -1.967583000      1.229242000
H      -11.148074000     -3.659972000      2.878500000
H      -12.370016000     -4.978846000      1.127764000
H      -10.134831000     -0.002719000      6.163699000
H      -10.227354000     -2.238766000      4.524599000
