# Supplementary material for: The Effect of N‑Donor Ligands on Activation of [Ru(tpy)(L–py)(AcCN)]2+ Precatalysts in CO2 Reduction Reaction Electrocatalysis
Source: Inorg Chem. 2026 Jun 18;65(26):15164–73. doi: 10.1021/acs.inorgchem.6c02082 (PMC13343509; doi:10.1021/acs.inorgchem.6c02082)
Supplement: Supplementary file 2 [file ic6c02082_si_002.zip › xyz_coordinates/Me-NHC/ML5/SP_t-2Ru_py-MeNHC_+/t-2Ru_py-MeNHC_+.xyz]

51
Coordinates from ORCA-job /home/lovelace/proj/proj487/g236442/WORK/Ru/py_NHC_sem_benzo/sem_solvente/dupleto/cis/L5_dupleto_cis
  Ru  -13.85809766400827      0.58481196708552      3.59268302892580
  C   -17.13935124328663      1.98430240844675      0.50330944712093
  C   -13.28055304158365     -3.22258223012829      1.52857784881354
  C   -13.20487770789831     -2.19791803875465      2.45809908453845
  N   -13.94523149253165     -1.06456990070734      2.36829263651920
  C   -14.80805088831631     -0.92015084361133      1.28945020583645
  C   -14.91616292767083     -1.93202959489366      0.32016509123372
  C   -14.15657869568662     -3.08956081688546      0.43215681297270
  H   -12.53715948365673     -2.25717491288551      3.31944866728886
  H   -15.59979608367292     -1.79545102316954     -0.51870664596323
  H   -14.23678399566447     -3.87864343097077     -0.31755231432140
  H   -12.66323761631264     -4.11264961672125      1.65867335000161
  C   -15.55689266105088      0.32658557555866      1.27060459649109
  N   -15.24101583811987      1.15254996047422      2.32470991666581
  C   -15.85291832072530      2.37112493812966      2.51148225639991
  C   -16.81316696219967      2.80325399959014      1.59509271102760
  C   -16.51412643346140      0.73824481811027      0.34137299404107
  H   -17.30786824915336      3.76598366591580      1.72898802625205
  H   -17.88810955980129      2.31367854298971     -0.21855107478575
  H   -16.77654168555654      0.09562841765412     -0.49977197630802
  C   -15.38306619400697      3.06040729654477      3.70259021000594
  N   -14.44243957545191      2.35950928477861      4.44579626566584
  C   -13.94284500289373      2.93466265176987      5.56833461191118
  C   -14.33784049922495      4.18602797739973      6.01254367738902
  C   -15.29606203776476      4.90511000398101      5.26949546710511
  C   -15.81305984367523      4.33393755201279      4.11379390192360
  H   -13.20092339616908      2.34460307200253      6.10927355429786
  H   -13.90285326705815      4.59469549089583      6.92575510145239
  H   -15.62543588712392      5.89428849664880      5.59237510259796
  H   -16.55115772427569      4.86765498078179      3.51373397566719
  N   -11.77725528798373      1.97819122001477      1.81675470074209
  C   -12.19962132140874      1.26050182586133      2.88903688217456
  C   -10.39269856143767      2.15066463787268      1.85522157121934
  C   -9.92202339460279      1.53612725544814      2.97260623737873
  N   -11.03986182044623      0.99150293287418      3.60422844481894
  C   -11.17791436636272      0.25770372018786      4.78027676719319
  N   -12.47474402675582     -0.07636220483929      5.01352768803066
  C   -12.65589733831777      2.48100010811233      0.76488190583934
  H   -13.09344924346475      1.64316126046551      0.20528936563363
  H   -13.45909254203385      3.08288479944783      1.20845565267511
  H   -12.06289922953390      3.10468514182534      0.08647803989172
  C   -11.76863544905932     -1.19140404464550      7.02307923863141
  C   -12.75330661146549     -0.79317700496966      6.12613208425717
  C   -10.43543888583905     -0.83915057865482      6.77031459911510
  C   -10.12920752329241     -0.10025859984862      5.62834357215314
  H   -12.04566165569099     -1.76855458692087      7.90588883660115
  H   -13.80563868240737     -1.04093923315146      6.27792128117420
  H   -9.10519425420472      0.19325292831715      5.39840187907136
  H   -9.64077337077483     -1.13645755852929      7.45674978965445
  H   -9.86700699822718      2.69927268600600      1.07869411217066
  H   -8.91399761868792      1.44275591708356      3.36381485980735
