# Supplementary material for: The Effect of N‑Donor Ligands on Activation of [Ru(tpy)(L–py)(AcCN)]2+ Precatalysts in CO2 Reduction Reaction Electrocatalysis
Source: Inorg Chem. 2026 Jun 18;65(26):15164–73. doi: 10.1021/acs.inorgchem.6c02082 (PMC13343509; doi:10.1021/acs.inorgchem.6c02082)
Supplement: Supplementary file 2 [file ic6c02082_si_002.zip › xyz_coordinates/Me-NHC/ML5/SP_t-3Ru_py-MeNHC_0/t-3Ru_py-MeNHC_0.xyz]

51
Coordinates from ORCA-job /home/lovelace/proj/proj487/g236442/WORK/Ru/py_NHC_sem_benzo/sem_solvente/py_NHC_sem_benzo_sem_solvente_trip_cis
  Ru  -13.84256175122863      0.58052154560534      3.60917201215637
  C   -17.00688407622295      2.05767893571030      0.41634376571849
  C   -13.37802924882978     -3.29824287126953      1.61749185085874
  C   -13.29289745803544     -2.26434300072159      2.53693109333410
  N   -13.96768954183975     -1.09815770793371      2.41839370384486
  C   -14.79632567172557     -0.90509293897535      1.29554875080345
  C   -14.90784716888080     -1.93884705351254      0.32826214153953
  C   -14.21299241545046     -3.12424886740779      0.47821770337391
  H   -12.65750810171335     -2.34712738459309      3.42270428312693
  H   -15.55131448534326     -1.77947657184683     -0.53915103540666
  H   -14.30248926658746     -3.91508830580553     -0.27017147979725
  H   -12.80953249216861     -4.21571960503531      1.77684832631011
  C   -15.49403187325160      0.34514252875922      1.24731077370199
  N   -15.21296146894260      1.16585653311493      2.31381974072246
  C   -15.79604369390308      2.39802013008066      2.49648252136285
  C   -16.72250407752282      2.87115454211019      1.52082926730432
  C   -16.41691476438390      0.79684635421936      0.25770287889396
  H   -17.19462579725461      3.84728349307274      1.63591154028455
  H   -17.71251652829695      2.41381294406467     -0.33956740263220
  H   -16.65241377439421      0.17084467880762     -0.60344917774220
  C   -15.37411327077309      3.05259102599975      3.69859191486296
  N   -14.46724977748248      2.33070341969271      4.49881069989948
  C   -14.03369314638213      2.88309147958676      5.65457188235755
  C   -14.44305888682018      4.12575027964115      6.11281726341596
  C   -15.36303009206744      4.86909836618888      5.32141613113052
  C   -15.81585163426061      4.33141934024896      4.13124671392818
  H   -13.32020936466141      2.27851159598527      6.22072744079165
  H   -14.05699569092649      4.51202633492342      7.05728767457112
  H   -15.70534030131745      5.85416741812686      5.64705924116361
  H   -16.51701764008558      4.88600244413272      3.50457075867122
  N   -11.81602884363058      1.98281692364306      1.79358515615070
  C   -12.21995643632738      1.26341709939721      2.88069398240351
  C   -10.43346795393004      2.16677434928693      1.80842769788423
  C   -9.93518864676948      1.56298890280540      2.91969306433340
  N   -11.03571206990471      1.00908213694088      3.57698988476949
  C   -11.14528455917983      0.27899348460331      4.75241407781160
  N   -12.43871363521564     -0.06667141495087      5.01055390281315
  C   -12.71878354831327      2.46631872054190      0.75687415643150
  H   -13.17243959298058      1.61864682718016      0.22416236195354
  H   -13.51720653570286      3.06852281951399      1.21061634139194
  H   -12.14511257158089      3.08097352792002      0.05350186613690
  C   -11.68020932696198     -1.17229881589416      7.01110537552621
  C   -12.68429841578018     -0.78415088718987      6.13187162156730
  C   -10.35336753876262     -0.80909006715723      6.73256348827170
  C   -10.07775821922514     -0.07008568644576      5.58369134220443
  H   -11.93591984069077     -1.75014229118089      7.90009188826062
  H   -13.73102727560100     -1.04178214089039      6.30573008990269
  H   -9.06078217260774      0.23177953758092      5.33300039150911
  H   -9.54277952971269     -1.09824315204609      7.40386012459628
  H   -9.92525394306219      2.71639161674163      1.02080096065849
  H   -8.91858804330702      1.48331074062956      3.29135528587248
