# Supplementary material for: The Effect of N‑Donor Ligands on Activation of [Ru(tpy)(L–py)(AcCN)]2+ Precatalysts in CO2 Reduction Reaction Electrocatalysis
Source: Inorg Chem. 2026 Jun 18;65(26):15164–73. doi: 10.1021/acs.inorgchem.6c02082 (PMC13343509; doi:10.1021/acs.inorgchem.6c02082)
Supplement: Supplementary file 2 [file ic6c02082_si_002.zip › xyz_coordinates/Me-NHC/TS/c-TS_add-py-MeNHC.xyz]

54
Coordinates from ORCA-job /home/lovelace/proj/proj487/g236442/WORK/Ru/py_NHC_sem_benzo/tsS_py_im_CO2/trans/sing/TS/TS_tsS_py_im_CO2_trans_sing
  Ru  -14.60785868716769     -0.52906635436518      2.77274009751319
  C   -15.85985609271014      2.15428455653860      3.85681905444530
  C   -18.79754148888076      0.90879381008191      1.05797034298176
  C   -16.50802088406190     -2.81937094409361      5.94761199132956
  C   -15.57288052760873     -2.20811721099581      5.13522161676458
  N   -15.89897979610080     -1.39768074601138      4.08670385273251
  C   -17.25723909133863     -1.20244010990494      3.81523914787847
  C   -18.24387117773315     -1.80350429485116      4.62693812556163
  C   -17.88585839565664     -2.60900559105221      5.69429477647109
  H   -14.50235239612105     -2.34129579251378      5.30362868154193
  H   -19.29518890316386     -1.62571711353737      4.39296073926644
  H   -18.64812593434861     -3.07434791298078      6.32230321756219
  H   -16.17207769804932     -3.44896463186849      6.77351289456356
  C   -17.51954096386972     -0.36046517966870      2.68022578300950
  N   -16.33895777141632      0.06081216088844      2.06241710865144
  C   -16.37724565841107      0.85683866476766      0.91406536574842
  C   -17.60555927707216      1.29221721639438      0.41814810580688
  C   -18.74939310551611      0.07277271043897      2.18803347851479
  H   -17.63973819915099      1.92937464321205     -0.46790491043362
  H   -19.75933773522887      1.25194657065081      0.67274255853233
  H   -19.67293808710386     -0.23981202742869      2.67953961237814
  C   -15.05947125152591      1.14621199156779      0.41955098809759
  N   -14.02238327857827      0.60713407561000      1.19065158431108
  C   -12.74124948143857      0.83299252709124      0.77484792425387
  C   -12.42135340836685      1.57336943853320     -0.34596217017966
  C   -13.46399628517427      2.13611752598582     -1.12362573715940
  C   -14.77234101958541      1.91228718894990     -0.73144197010466
  H   -11.96693343816597      0.38765348306547      1.40250727443195
  H   -11.37274557643617      1.71731278062200     -0.61265466413367
  H   -13.24176242608119      2.72874797385977     -2.01322238623234
  H   -15.60281306675505      2.32174746168214     -1.30965281292932
  N   -12.29870827059645      0.31839652635512      4.77016554677409
  C   -12.93922633432403     -0.49253562279288      3.87600034664416
  C   -11.11048431922030     -0.25275752906247      5.22473029357526
  C   -10.96346629417696     -1.45705803288068      4.61143240416078
  N   -12.08155463782052     -1.59328145169295      3.79001650398427
  C   -12.46265404819557     -2.59504915978217      2.90991265765494
  N   -13.62965980931382     -2.28821711447155      2.27971873128211
  C   -12.80764053607500      1.61121041475361      5.20545451575283
  H   -13.08288220914338      2.20942511467059      4.32795728284068
  H   -13.69159383001944      1.47976597224411      5.84577556386530
  H   -12.02222010653248      2.12770768919564      5.77022726626590
  C   -13.47297180065701     -4.37723957611710      1.09514193192863
  C   -14.11659006840569     -3.18013597822210      1.38423061786799
  C   -12.27251099667944     -4.68330406942575      1.75439733061722
  C   -11.75594186461032     -3.77803490763280      2.67925367151838
  H   -13.90908534598965     -5.05901418230986      0.36389463290010
  H   -15.05326526727421     -2.89557449158953      0.90242106084311
  H   -10.82686580566201     -3.97930078403308      3.21306116476816
  H   -11.74563451668125     -5.61715366144050      1.55028941084997
  H   -10.47188289380840      0.25295231903243      5.94399368539737
  H   -10.17987557220377     -2.20453714353515      4.68530374571589
  O   -15.38457176400561      2.88307399175214      3.06601852503859
  O   -16.42582217778531      1.67986052631695      4.77110472257847
