# Supplementary material for: The Effect of N‑Donor Ligands on Activation of [Ru(tpy)(L–py)(AcCN)]2+ Precatalysts in CO2 Reduction Reaction Electrocatalysis
Source: Inorg Chem. 2026 Jun 18;65(26):15164–73. doi: 10.1021/acs.inorgchem.6c02082 (PMC13343509; doi:10.1021/acs.inorgchem.6c02082)
Supplement: Supplementary file 2 [file ic6c02082_si_002.zip › xyz_coordinates/Me-NHC/TS/c-TS_diss-py_MeNHC.xyz]

57
Coordinates from ORCA-job /home/lovelace/proj/proj487/g236442/WORK/Ru/py_NHC_sem_benzo/tsS_py_im_S/trans_sing/TS/TS_tsS_py_im_S_trans_sing
  Ru  -14.34897711824062     -0.60464467857096      3.18257559142524
  N   -15.18185963675024      1.71197362206929      4.13791753732812
  C   -18.51747829786273      0.29676469993241      1.07179970494377
  C   -16.25095786365403     -3.16268186017746      6.16590867543839
  C   -15.33819742996110     -2.37616425932750      5.49181563661724
  N   -15.65096227597763     -1.61754281805931      4.39840888950032
  C   -16.97969786426143     -1.66816909293535      3.93898100544035
  C   -17.93778948427644     -2.46041787390701      4.59885820947022
  C   -17.59725344971736     -3.21019109533795      5.71540848725347
  H   -14.29667758064649     -2.31544445131213      5.81385050804046
  H   -18.95854392623507     -2.47655719701728      4.21109628504452
  H   -18.34172836631812     -3.82120914151160      6.22908132375434
  H   -15.92434740388778     -3.73210295214509      7.03834983229065
  C   -17.23726076968559     -0.85937568633734      2.76442218575331
  N   -16.09689039162123     -0.29653252371278      2.24917398292989
  C   -16.11524629893189      0.61499592189130      1.20236958531806
  C   -17.34803669267819      0.90353118232232      0.59567636480512
  C   -18.47028703582134     -0.58728425939212      2.17500152001485
  H   -17.39960627962537      1.61248499104552     -0.23346049955734
  H   -19.47694449126116      0.52833939828413      0.60444677072253
  H   -19.38753040940489     -1.02427807472325      2.57364291751747
  C   -14.82536089207365      1.15518029577491      0.89647569128590
  N   -13.77223163607451      0.71387289965768      1.73869707805496
  C   -12.51836400252104      1.17884577748401      1.47675897140252
  C   -12.21953413675055      2.07321760174125      0.46973503633684
  C   -13.27242727910940      2.53653925561342     -0.37835825556214
  C   -14.54904036432224      2.05997930199992     -0.16202546249137
  H   -11.74007261389573      0.80212068437486      2.14464910413057
  H   -11.19140215848525      2.41615185761774      0.34033199938242
  H   -13.06916677111755      3.24002360566427     -1.18866936912987
  H   -15.37339492124467      2.37795652929701     -0.80434827843466
  N   -11.83114032997680     -0.29886231385762      5.09643265975750
  C   -12.62889713218075     -0.86357514894319      4.14172357859046
  C   -10.66769688664005     -1.04138410458358      5.30272037500577
  C   -10.70315754262654     -2.11349638493715      4.46739583809041
  N   -11.90087851807116     -1.99865632776317      3.76207023910954
  C   -12.46680439585867     -2.78712617424429      2.77292121152452
  N   -13.66069591399323     -2.28024374015575      2.33778852773893
  C   -12.16559997666533      0.93122523078809      5.79702964800671
  H   -11.40595452900455      1.70164065401938      5.59799243096804
  H   -13.14036767970379      1.26723991109810      5.42306258203720
  H   -12.22206541137327      0.74999843161163      6.88046934419107
  C   -15.51733880041000      2.61448563780133      3.47294669284625
  C   -15.91389482071690      3.75628862925996      2.66075675323401
  H   -15.96006828900444      4.66784156391223      3.27737172664886
  H   -16.90364770198182      3.56703684158809      2.22010475319330
  H   -15.18755784532850      3.90410143503581      1.84599449749375
  C   -13.83270580096115     -4.13586447291427      0.81403731347355
  C   -14.32527422513276     -2.96222717634872      1.36938832183434
  C   -12.60600093555357     -4.64659663795423      1.26480314725657
  C   -11.91237057397728     -3.96190210017750      2.26173345953257
  H   -14.40791534491092     -4.64222877760884      0.03780606627395
  H   -15.27333459938838     -2.52182557599505      1.06014121424881
  H   -10.95870715071992     -4.32759881193619      2.64359112129368
  H   -12.19605559324955     -5.56755961235511      0.84668390872230
  H   -9.91571445515496     -0.74087336623175      6.02732776304192
  H   -9.99763976699977     -2.92510481741107      4.31800836685924
