# Supplementary material for: The Effect of N‑Donor Ligands on Activation of [Ru(tpy)(L–py)(AcCN)]2+ Precatalysts in CO2 Reduction Reaction Electrocatalysis
Source: Inorg Chem. 2026 Jun 18;65(26):15164–73. doi: 10.1021/acs.inorgchem.6c02082 (PMC13343509; doi:10.1021/acs.inorgchem.6c02082)
Supplement: Supplementary file 2 [file ic6c02082_si_002.zip › xyz_coordinates/Me-NHC/TS/SP_t-TS_add-py-MeNHC/t-TS_add-py-MeNHC.xyz]

54
Coordinates from ORCA-job TS_tsS_py_im_CO2_cis_sing
  Ru  -13.48879882895103      0.85718977008385      3.25321445487705
  C   -16.20999108752726     -0.17543405164498      4.22933563284746
  C   -17.19064091872585      1.95700544311468      0.53446316557946
  C   -12.81809664348879     -2.90013334401381      1.15705488266781
  C   -12.73602882677467     -1.86162545881102      2.06328426393016
  N   -13.57134927276323     -0.78409703339604      2.05006162993688
  C   -14.55362164530574     -0.72964407989497      1.05406394558127
  C   -14.66462785004707     -1.76847133910524      0.10302487875647
  C   -13.81022185279406     -2.85585647388453      0.14346386656991
  H   -11.98293102397062     -1.85480248265869      2.85427108491473
  H   -15.43672726155941     -1.69657626024766     -0.66534925900487
  H   -13.89596289110277     -3.66008042683814     -0.58997921347294
  H   -12.12008427809890     -3.73586353722864      1.23239191946797
  C   -15.39480677925037      0.43324355915414      1.11448137870400
  N   -15.04801913482159      1.27976615120649      2.17153607948966
  C   -15.72135088890693      2.48537631461964      2.38934672662556
  C   -16.80381432023442      2.81801493139430      1.57721706912857
  C   -16.47737761237850      0.76704015068873      0.30211581447831
  H   -17.35056956391514      3.74667580269995      1.75258348453198
  H   -18.04002407439193      2.21581980252340     -0.10011118065944
  H   -16.77080353038239      0.10325985129399     -0.51360050727699
  C   -15.18208503735420      3.21416222947319      3.50350814414020
  N   -14.10950973448384      2.58038987698066      4.14100248595842
  C   -13.54409795810670      3.20561674013621      5.21265669462815
  C   -13.98024736645612      4.42056730141966      5.70260672288943
  C   -15.06696339259510      5.07253952067278      5.06455286644575
  C   -15.65387632304271      4.46147913200021      3.97075236063821
  H   -12.70752282976425      2.67486166620225      5.67223923323359
  H   -13.48385803861591      4.86053731349954      6.56943127280777
  H   -15.43129642784891      6.03602683023171      5.42656997773805
  H   -16.48895636257072      4.93640090094980      3.45204532825727
  N   -11.23735234550485      2.19458228635107      1.62827488053925
  C   -11.74481752833737      1.48641625210996      2.67769319329794
  C   -9.85533496675258      2.34222206933172      1.74550938790116
  C   -9.46225020882538      1.71920459829156      2.88957689069296
  N   -10.62583233454029      1.19711272035563      3.45424403872002
  C   -10.86110896237947      0.45842873761076      4.60741750118466
  N   -12.18308703310374      0.15459787539277      4.74085532600654
  C   -12.05476458156947      2.71117997990788      0.54069580550119
  H   -13.09215730946138      2.42699870331806      0.75722918005556
  H   -11.97010546840430      3.80599052309636      0.48663343465070
  H   -11.73883326229251      2.27139562948529     -0.41617933306144
  C   -11.63707167157468     -0.99481562713950      6.78729238315668
  C   -12.54714408120004     -0.56650751199568      5.82719847553099
  C   -10.28040566151769     -0.67179171934977      6.63465983049933
  C   -9.88161952902274      0.06950921276824      5.52338179240471
  H   -11.98959880910315     -1.57322133913410      7.64222322395659
  H   -13.61186915801825     -0.79212362662316      5.90141255944269
  H   -8.83851925098980      0.34387506911407      5.36486158794547
  H   -9.54268313638192     -0.99283955882308      7.37223882585777
  H   -9.27154109960495      2.87922467944579      1.00281333860362
  H   -8.47961905538215      1.60544565093563      3.33693440258720
  O   -16.51485466928781      0.73803193515747      4.91089378566310
  O   -16.20380963751393     -1.23171825822858      3.70384807145296
