# Supplementary material for: The Effect of N‑Donor Ligands on Activation of [Ru(tpy)(L–py)(AcCN)]2+ Precatalysts in CO2 Reduction Reaction Electrocatalysis
Source: Inorg Chem. 2026 Jun 18;65(26):15164–73. doi: 10.1021/acs.inorgchem.6c02082 (PMC13343509; doi:10.1021/acs.inorgchem.6c02082)
Supplement: Supplementary file 2 [file ic6c02082_si_002.zip › xyz_coordinates/Me-NHC/TS/SP_t-TS_diss-py-MeNHC/t-TS_diss-py-MeNHC.xyz]

57
Coordinates from ORCA-job /home/lovelace/proj/proj487/g236442/WORK/Ru/py_NHC_sem_benzo/tsS_py_im_S/cis_sing/TS/2/TS_tsS_py_im_S_cis_sing
  Ru  -14.28425483851930      0.11870699847870      2.99446624254715
  N   -15.61194610109214     -0.87721833901466      4.54217891087080
  C   -18.73515782375488      0.07160749956164      1.41229493036040
  C   -13.34055438269647     -3.64320382058927      0.97099229935246
  C   -13.26495544039860     -2.51761569132650      1.76873191962385
  N   -14.28542182507186     -1.63321376274448      1.92332589197468
  C   -15.48443994272563     -1.87223257323567      1.22477900982133
  C   -15.59306229844076     -3.00273920876959      0.38250254891636
  C   -14.54465409656574     -3.89635015935667      0.25070126881645
  H   -12.35792490471947     -2.28363208722893      2.33220762601690
  H   -16.52382095949574     -3.15685881200458     -0.16806899759493
  H   -14.63660052324251     -4.77219673518144     -0.39503069091358
  H   -12.48420921666641     -4.31670239945377      0.90366824198602
  C   -16.50251057251458     -0.86923552686668      1.41306380253680
  N   -16.05845355984549      0.26749428552848      2.07543463673689
  C   -16.96040722565807      1.16903492969441      2.65289596187524
  C   -18.30312410434110      1.10236752201404      2.26374738384326
  C   -17.83666806260688     -0.94976636168063      1.02174188193778
  H   -19.02549181144176      1.81658189240367      2.66568852823492
  H   -19.78669413628985      0.00959394066888      1.12369614558633
  H   -18.19948133520123     -1.82070367659622      0.47191277250515
  C   -16.37302793597174      2.06143887449600      3.60448030045918
  N   -15.02312526015022      1.78939373337124      3.92939494868841
  C   -14.38462484144225      2.61848258642594      4.79198923032052
  C   -14.97976671556173      3.71046624963639      5.39407804194832
  C   -16.34526482479551      4.00193533829823      5.08224537517696
  C   -17.01329128725092      3.18727794013778      4.19187072261199
  H   -13.34279305965354      2.35755183133595      4.99834012000601
  H   -14.40871845003185      4.32574975411922      6.09147335049625
  H   -16.84844167660568      4.85971237365299      5.53451901519288
  H   -18.05087885715141      3.39785496971384      3.92229535547830
  N   -13.18015220219704      1.74022294005358      0.60406771198790
  C   -13.12136343673739      1.06472240168275      1.78754535500954
  C   -11.92212036079648      2.21450181377552      0.23249174345526
  C   -11.03227030555418      1.84165966085777      1.19034099765945
  N   -11.77107464359554      1.13830633483869      2.14159576731858
  C   -11.39369764749370      0.52085978235682      3.32910272965935
  N   -12.45443676191181     -0.06196369940985      3.95780865716006
  C   -14.40557412524923      1.93839590861315     -0.15783416709946
  H   -15.20950383602655      1.43440097783068      0.39610946425576
  H   -14.62312007567124      3.01245807786305     -0.25071912919292
  H   -14.30111047261781      1.50084511540994     -1.16134125204630
  C   -16.65640114234514     -0.74350121069165      5.04425849845326
  C   -17.95925617287530     -0.57402703592964      5.66605693575862
  H   -18.15313545382965     -1.38980591995336      6.37929134368754
  H   -18.73524624953705     -0.58043934695944      4.88636940281904
  H   -17.99254400497814      0.38821213175496      6.19852516552668
  C   -10.94460235169261     -0.78158072036541      5.69236383525018
  C   -12.21187317502863     -0.70167211585394      5.12693653565276
  C   -9.86329145156456     -0.17614877996998      5.03420550472025
  C   -10.09057549938083      0.48900293295450      3.82992725111433
  H   -10.80885656385821     -1.31133106038339      6.63631033077836
  H   -13.08537502885178     -1.15403026574391      5.59893016516684
  H   -9.27907374133489      0.97301020928813      3.28611187751070
  H   -8.85649689628996     -0.22174364456504      5.45319260364895
  H   -11.77263781631648      2.77730600055417     -0.68482281604949
  H   -9.96345315636138      2.01184622250353      1.27416574438149
