# Supplementary material for: The Effect of N‑Donor Ligands on Activation of [Ru(tpy)(L–py)(AcCN)]2+ Precatalysts in CO2 Reduction Reaction Electrocatalysis
Source: Inorg Chem. 2026 Jun 18;65(26):15164–73. doi: 10.1021/acs.inorgchem.6c02082 (PMC13343509; doi:10.1021/acs.inorgchem.6c02082)
Supplement: Supplementary file 2 [file ic6c02082_si_002.zip › xyz_coordinates/NHC/AcCN/c-1Ru_py-NHC-AcCN_0.xyz]

54
Coordinates from ORCA-job /home/lovelace/proj/proj487/mpfranco/WORK/Leq-py/NHC-py/S/red2/Singleto/Sing-red2-NHC-py-S
  Ru  -1.82887733157795     -2.49743342647607      1.32063729117695
  N   0.10731414619885     -2.87668833340101      0.70278801155039
  C   1.21167981602006     -3.03990732897044      1.47548117810183
  C   2.48086095369647     -3.25534517136681      0.97333705528182
  C   2.65483436356410     -3.31308699841836     -0.44452912756978
  C   1.54750709562869     -3.15700768279082     -1.25418009952338
  C   0.25916321142638     -2.93328068735574     -0.70343752512032
  N   -2.10646281060093     -2.76931165082401     -0.67319037924893
  C   -0.95347899519598     -2.79270534418178     -1.45560074111528
  C   -1.08510659880233     -2.68661274780648     -2.84163417521967
  C   -2.35826252595323     -2.45268613897497     -3.40285230431460
  C   -3.47730919149249     -2.23893609778944     -2.56844296569731
  C   -3.33136949541814     -2.34870987204232     -1.18500265584508
  N   -3.85650350735094     -2.14016930949244      1.15397216439189
  C   -4.32105242194716     -2.07909968227376     -0.18126714579792
  C   -5.68992077210799     -1.80657448885954     -0.43007172746711
  C   -6.57678991847268     -1.58951470344233      0.60632330470936
  C   -6.08896734084659     -1.65377248750293      1.94816915472906
  C   -4.75047855432057     -1.92713166204175      2.15416081246462
  N   -2.12566433199955     -4.51157103365239      1.71788995524058
  C   -2.37834588046402     -5.45434744940278      0.78653881985289
  C   -2.54445415652672     -6.79552665466058      1.11330432988059
  C   -2.44573289345104     -7.18080366968163      2.45793991362963
  C   -2.18431684079500     -6.21603039055772      3.43022537227947
  C   -2.02980422472991     -4.88897481687420      3.01919528880333
  C   -1.61347631409019     -2.55580284744402      3.29572040177459
  N   -1.76014871613499     -3.82302928765727      3.87253609780950
  C   -1.59598627137302     -3.78721487669061      5.26003447680651
  C   -1.34376880904529     -2.48819484196808      5.57029301408857
  N   -1.35943366209079     -1.77063024859056      4.37824141960114
  H   -2.44017819661172     -5.06899969158145     -0.23427028889186
  H   -2.10052286135225     -6.48392109239476      4.48339501159152
  H   -2.74818983369238     -7.52457998852796      0.32782345674568
  H   -2.57024982091274     -8.22561082433107      2.74887965622159
  H   -4.33566227655830     -1.98293281430027      3.16366969378515
  H   -6.03406724235382     -1.77343962084463     -1.46637834788876
  H   -6.74763180058554     -1.49387750265285      2.80358624827098
  H   -7.62866073768553     -1.37642878357672      0.40352230143385
  H   -4.43644135912729     -1.94931917957303     -3.00381780058266
  H   -2.46399482310424     -2.35863265054668     -4.48593596751738
  H   -0.20556864641376     -2.74077030643256     -3.48746008827188
  H   1.03431117182531     -2.98496552594504      2.55251365263289
  H   3.32170752182909     -3.37683276796037      1.65834728457172
  H   1.64853340345149     -3.20655784184765     -2.34084194359270
  H   3.64253143780937     -3.48080945743139     -0.87979866660303
  H   -1.15678816705047     -2.01550945427546      6.53009546568650
  H   -1.20048814989658     -0.77035551417954      4.30804431519773
  H   -1.67140288469138     -4.66666686877234      5.89154410783329
  C   -1.29441522192726      0.54996819828122      0.83419660751320
  N   -1.49199806473912     -0.57892224684783      1.04608133404986
  C   -1.04762566124992      1.96528074686231      0.60438277872983
  H   -0.36816779587035      2.09591852514064     -0.25146696327843
  H   -0.59146042091271      2.42152257409715      1.49630268342446
  H   -1.99603071192669      2.47905411883138      0.38574825368501
