# Supplementary material for: The Effect of N‑Donor Ligands on Activation of [Ru(tpy)(L–py)(AcCN)]2+ Precatalysts in CO2 Reduction Reaction Electrocatalysis
Source: Inorg Chem. 2026 Jun 18;65(26):15164–73. doi: 10.1021/acs.inorgchem.6c02082 (PMC13343509; doi:10.1021/acs.inorgchem.6c02082)
Supplement: Supplementary file 2 [file ic6c02082_si_002.zip › xyz_coordinates/NHC/AcCN/c-1Ru_py-NHC_AcCN_2+.xyz]

54
Coordinates from ORCA-job NHC-py-S
  Ru  -1.80485771059410     -2.42624554635084      1.27666635310392
  N   0.13645810648184     -2.82184848098947      0.65851037909463
  C   1.22026240171948     -2.96733861182759      1.44203476194449
  C   2.48457275282639     -3.24619804300100      0.92452895098401
  C   2.63590776417824     -3.37883640977980     -0.45719320923014
  C   1.51584459778318     -3.22842778462813     -1.27639510686594
  C   0.27250728780826     -2.95061384194743     -0.70214284249564
  N   -2.05246244222770     -2.54342227717324     -0.71710986361844
  C   -0.96749881006806     -2.78054707797333     -1.48578354269172
  C   -1.10964019889007     -2.84388583819423     -2.87681206599752
  C   -2.38174429310214     -2.65392259245510     -3.42787990755725
  C   -3.48699494955890     -2.40600879238788     -2.60645378901628
  C   -3.29133926658825     -2.35484696455656     -1.22131524617990
  N   -3.84666391406423     -2.10393707607730      1.11319098474836
  C   -4.31141104863959     -2.12005856188995     -0.17928680604074
  C   -5.66830779859638     -1.93394197110685     -0.45704237818514
  C   -6.56573451049579     -1.73014373066378      0.59247860791465
  C   -6.08108596882454     -1.71736144550943      1.90201289456295
  C   -4.71707307249727     -1.90720174097967      2.11993373950119
  N   -2.12811267117654     -4.43982027503961      1.66252904354525
  C   -2.42236490253841     -5.37977709186252      0.73799851635906
  C   -2.62759641669045     -6.71306652330720      1.07187042714606
  C   -2.52539913285800     -7.09734041051990      2.41400416330347
  C   -2.22326016772631     -6.13857607453952      3.37958552801488
  C   -2.03290377069502     -4.82074049713023      2.96314897499116
  C   -1.57793256044894     -2.50565537910878      3.26047252596283
  N   -1.73031444860476     -3.76284665097085      3.82136279580891
  C   -1.54383854746834     -3.73234608843661      5.20591530907577
  C   -1.27059985724716     -2.43663747166692      5.51272040877268
  N   -1.29787139265437     -1.71901156492309      4.32055234095358
  H   -2.49018335399207     -5.03433449272001     -0.29359502627678
  H   -2.13760796386650     -6.40398484918294      4.43282354787516
  H   -2.86305215092305     -7.43359106944427      0.28830234605980
  H   -2.68024852378882     -8.13635774399689      2.70972274334639
  H   -4.29360882875921     -1.90253232313122      3.12467457803025
  H   -6.01667086185716     -1.95227115456983     -1.48962260241806
  H   -6.74363587876378     -1.56195038935942      2.75428746774160
  H   -7.62758229948756     -1.58486432140055      0.38724466558566
  H   -4.47592357269985     -2.25542598977898     -3.03856650894085
  H   -2.51292511205900     -2.69824230568783     -4.51008252278140
  H   -0.25184903654581     -3.03465391335412     -3.52102983088186
  H   1.05512293903142     -2.85259825147211      2.51359487135387
  H   3.33033356257545     -3.35517868451322      1.60442281501786
  H   1.60467001353395     -3.32776496282982     -2.35811632092512
  H   3.61139938107511     -3.59708521786942     -0.89488148676546
  H   -1.06031231891709     -1.96435749351491      6.46753568194048
  H   -1.12821244279689     -0.71946497347148      4.24423665324709
  H   -1.61803838571018     -4.61315961463333      5.83521783316645
  C   -1.27788587513866      0.67377414594667      1.05369908438205
  N   -1.46809323903853     -0.46835101700757      1.13982066334431
  C   -1.04072850281661      2.10329078001660      0.95900336113450
  H   -0.29008414093010      2.30356395767483      0.18017562293896
  H   -0.67355925738913      2.48235092092614      1.92426180730812
  H   -1.97868232927772      2.61630587837099      0.69951060860773
