# Supplementary material for: The Effect of N‑Donor Ligands on Activation of [Ru(tpy)(L–py)(AcCN)]2+ Precatalysts in CO2 Reduction Reaction Electrocatalysis
Source: Inorg Chem. 2026 Jun 18;65(26):15164–73. doi: 10.1021/acs.inorgchem.6c02082 (PMC13343509; doi:10.1021/acs.inorgchem.6c02082)
Supplement: Supplementary file 2 [file ic6c02082_si_002.zip › xyz_coordinates/NHC/AcCN/c-2Ru_py-NHC-AcCN_+.xyz]

54
Coordinates from ORCA-job /home/lovelace/proj/proj487/mpfranco/WORK/Leq-py/NHC-py/S/red1/red1-NHC-py-S
  Ru  -1.79900742066197     -2.39780307452485      1.29919149779130
  N   0.13932774586126     -2.79766129225649      0.67780920723679
  C   1.23535152059782     -2.93302243853302      1.45865600496266
  C   2.49556806205392     -3.21775292118619      0.95490007956144
  C   2.65098313233026     -3.37358070764571     -0.44036732092616
  C   1.53763424739871     -3.23950683797112     -1.25635594513051
  C   0.27564647349942     -2.95248463510886     -0.69930457354611
  N   -2.04843146205624     -2.55244603508632     -0.69573187527260
  C   -0.94764468512718     -2.80461195189476     -1.47158346661429
  C   -1.10401689799789     -2.90073163900065     -2.85642648019117
  C   -2.38437370894010     -2.72985952206600     -3.41286166085556
  C   -3.49297787218074     -2.46431022436038     -2.59071454239478
  C   -3.30785454695182     -2.37512025013836     -1.20814745439454
  N   -3.83920751405078     -2.08014415756996      1.12283713034019
  C   -4.31104817112629     -2.12355378838325     -0.18742161266011
  C   -5.68386100242646     -1.93981088806393     -0.44988082669136
  C   -6.57397457589857     -1.71852290540316      0.58988047230561
  C   -6.08005972950192     -1.68173651718113      1.91351168806103
  C   -4.72200058564144     -1.86522818696206      2.12474208935363
  N   -2.12622572617006     -4.41383341278065      1.65060134620555
  C   -2.41166891480607     -5.33882258015902      0.70884758629054
  C   -2.61918885434225     -6.67792429749206      1.01883862365249
  C   -2.52861057662893     -7.08436469780160      2.35615127851119
  C   -2.23541641971974     -6.14095299035779      3.33950925387674
  C   -2.04183510013962     -4.81497848706999      2.94638431280945
  C   -1.58729207777200     -2.50071474333263      3.27600556363944
  N   -1.74680605816046     -3.77147010084377      3.82137659064868
  C   -1.57384177270335     -3.76459866361675      5.20840244211877
  C   -1.30231789893023     -2.47505248926321      5.54057252754204
  N   -1.31656107761670     -1.73582843040429      4.36132998939586
  H   -2.46858669425365     -4.96708847096593     -0.31449564783276
  H   -2.15825806875291     -6.42373540665421      4.38905739099507
  H   -2.84745788310920     -7.38675057942424      0.22227769740531
  H   -2.68541589680056     -8.12828396984809      2.63346617360132
  H   -4.29537141453461     -1.84181632027173      3.12900114243849
  H   -6.03491113405986     -1.97832012389595     -1.48210056866379
  H   -6.74041020116871     -1.51202672349239      2.76498708264927
  H   -7.63722559476686     -1.57740615758233      0.38675365777301
  H   -4.48260142010264     -2.32820987693841     -3.02904518835978
  H   -2.51786231740162     -2.80149261448913     -4.49358400574796
  H   -0.24770344107062     -3.10325927497814     -3.50101333993714
  H   1.06845395391316     -2.80061720789727      2.52897819309775
  H   3.34046971483646     -3.31487591108462      1.63794866876396
  H   1.62684230497030     -3.35704180488873     -2.33730065231476
  H   3.62852254648364     -3.59688127422713     -0.87187394683834
  H   -1.10128274402748     -2.02160350617184      6.50658721598404
  H   -1.14441991514519     -0.73613300883740      4.30579933903588
  H   -1.65526806119002     -4.65550048567319      5.82250743804743
  C   -1.27073832651924      0.69180728377262      1.03502694277938
  N   -1.46461702773255     -0.44996549145186      1.14159706589092
  C   -1.02791724861480      2.12069669801290      0.92201062561249
  H   -0.22199376123638      2.30608577961887      0.19629035282340
  H   -0.73335740173555      2.52904109224025      1.90041442474952
  H   -1.94261950017167      2.62749022158595      0.57983901242110
