# Supplementary material for: The Effect of N‑Donor Ligands on Activation of [Ru(tpy)(L–py)(AcCN)]2+ Precatalysts in CO2 Reduction Reaction Electrocatalysis
Source: Inorg Chem. 2026 Jun 18;65(26):15164–73. doi: 10.1021/acs.inorgchem.6c02082 (PMC13343509; doi:10.1021/acs.inorgchem.6c02082)
Supplement: Supplementary file 2 [file ic6c02082_si_002.zip › xyz_coordinates/NHC/AcCN/c-3Ru_py-NHC_AcCN_0.xyz]

54
Coordinates from ORCA-job red2-NHC-py-S
  Ru  -1.79445196567958     -2.36830986406410      1.30821426762623
  N   0.15503900230671     -2.77164874969075      0.69585704424668
  C   1.26144542802204     -2.88438415183238      1.45512102162563
  C   2.52148612343489     -3.18445201041288      0.95252112078530
  C   2.65201043019634     -3.38212546796583     -0.45476767260556
  C   1.53490965345466     -3.27202034746840     -1.25698602677753
  C   0.25868850639382     -2.96505881362168     -0.70135224252362
  N   -2.05115335623014     -2.53772214639083     -0.69629955236452
  C   -0.95032736726907     -2.83470626112785     -1.45630769088187
  C   -1.12333150876637     -2.99183918317238     -2.86478982388057
  C   -2.41160460787651     -2.84261840568350     -3.39933900690628
  C   -3.52269073701913     -2.54841677520974     -2.59537546477278
  C   -3.32242345892532     -2.39804032788573     -1.18948102668687
  N   -3.84411615887540     -2.04281154623202      1.14732302531224
  C   -4.30727419171773     -2.12959155367051     -0.18616468825596
  C   -5.69851058550091     -1.95090837856147     -0.44058939662178
  C   -6.58323588486794     -1.70142017442409      0.58823269408993
  C   -6.09189070991940     -1.62231723861129      1.92581508185848
  C   -4.72934607909799     -1.79889506360933      2.13225654202052
  N   -2.12615268281833     -4.38175103907208      1.63054068396600
  C   -2.41735705667802     -5.29271834535687      0.67604412160420
  C   -2.62623012790381     -6.63619599024732      0.96585623890130
  C   -2.53147067920762     -7.06544654384408      2.29717244032579
  C   -2.23299424132134     -6.13781213937969      3.29340429683984
  C   -2.03822405725032     -4.80491295410631      2.92037569799880
  C   -1.58035944631897     -2.49470681724659      3.27583145991612
  N   -1.73893910733510     -3.77550191171063      3.80795594428748
  C   -1.55948345645166     -3.78809282615928      5.19436253117159
  C   -1.28489439742280     -2.50383067334649      5.54416576951379
  N   -1.30350262591088     -1.74667808335759      4.37650417220250
  H   -2.47661763185157     -4.89962943969401     -0.33935502191554
  H   -2.15228957937531     -6.43652713225050      4.33843749568780
  H   -2.85885626308629     -7.33211805813144      0.15900203492184
  H   -2.68913684462869     -8.11351321517012      2.55821404462223
  H   -4.30220544575666     -1.74611232166680      3.13736524585393
  H   -6.05293850430736     -2.01798677093438     -1.47130460711297
  H   -6.75221079523506     -1.42931993967986      2.77245450762626
  H   -7.64764629970640     -1.56773431488883      0.37943789417106
  H   -4.51706081918298     -2.44219781510584     -3.03098802013301
  H   -2.55479400435343     -2.96177323923784     -4.47754587782817
  H   -0.27434300294400     -3.22754364467506     -3.50776304480837
  H   1.10828930378154     -2.72235444660221      2.52552360730386
  H   3.37474400054615     -3.26307336239785      1.62766149533276
  H   1.61353051766365     -3.42030720765491     -2.33609325833624
  H   3.62428123276778     -3.61889648915210     -0.89418046432277
  H   -1.07905029559883     -2.06601411467872      6.51647359052041
  H   -1.12972591852278     -0.74709955785894      4.33584454919271
  H   -1.63906719755715     -4.68744620210717      5.79634025359226
  C   -1.25478138894017      0.71509251020700      1.08149832016807
  N   -1.45488128462908     -0.42883232570226      1.17218913021896
  C   -1.00461665216020      2.14541282595432      0.99186366964106
  H   -0.21877009650158      2.34372204035171      0.24745926499003
  H   -0.67850969926529      2.53335561258835      1.96885233974068
  H   -1.92377110460021      2.66834249194951      0.68725328885801
