# Supplementary material for: The Effect of N‑Donor Ligands on Activation of [Ru(tpy)(L–py)(AcCN)]2+ Precatalysts in CO2 Reduction Reaction Electrocatalysis
Source: Inorg Chem. 2026 Jun 18;65(26):15164–73. doi: 10.1021/acs.inorgchem.6c02082 (PMC13343509; doi:10.1021/acs.inorgchem.6c02082)
Supplement: Supplementary file 2 [file ic6c02082_si_002.zip › xyz_coordinates/NHC/AcCN/SP_t-1Ru_py-NHC_AcCN_0/t-1Ru_py-NHC_AcCN_0.xyz]

54
Coordinates from ORCA-job Sing-red2-py-NHC-S
  Ru  -1.85832644787431     -2.63799734713354      1.24959339546872
  N   0.09811560761724     -2.93942598801055      0.66843263783648
  C   1.18643071362825     -3.12747609258209      1.45286710921831
  C   2.46549972594688     -3.31452239006459      0.96122565121858
  C   2.65618169062940     -3.32286924391674     -0.45483829995570
  C   1.55945397253619     -3.14853868004081     -1.27561648160581
  C   0.26329421026364     -2.94511793266127     -0.73281750342948
  N   -2.11920625221668     -2.87335652194393     -0.72709820065667
  C   -0.94678012701714     -2.79782097616924     -1.48848421748724
  C   -1.05437249132603     -2.59961465332204     -2.86561580569357
  C   -2.31815016081887     -2.33787414683366     -3.43655052961133
  C   -3.44270174264836     -2.15823193218846     -2.60336571534027
  C   -3.32160454148419     -2.35848185435040     -1.22751321091818
  N   -3.86798907282996     -2.19894305763383      1.10461080483164
  C   -4.31646365261973     -2.09477432949071     -0.22938567281485
  C   -5.68471235178273     -1.80716917531091     -0.47804608931997
  C   -6.57198575757980     -1.61126941513973      0.56166611095877
  C   -6.09538931113726     -1.72011809612726      1.90456115562577
  C   -4.75994074005496     -2.01637199103446      2.10757201752376
  C   -2.16039849792506     -4.49904754763370      1.73080223029385
  N   -2.45222971187877     -5.68506366054189      1.14208178057608
  C   -2.55598671200989     -6.71733768640552      2.06829636570584
  C   -2.32354045841326     -6.18084206519419      3.29702150103315
  N   -2.08168769756469     -4.82104464368988      3.08164117706406
  N   -1.62316817762510     -2.58916634206422      3.32971773434565
  C   -1.78747121554635     -3.78373238287794      3.96653774874342
  C   -1.67120695302338     -3.93996798361922      5.34906652766026
  C   -1.37055797948069     -2.81675027634626      6.11859886544572
  C   -1.19726519279031     -1.58124111057149      5.47799979813472
  C   -1.33092025346699     -1.51175707069575      4.09622738937121
  H   -1.20581928545104     -0.57332190064548      3.55440889558710
  H   -1.81382825844746     -4.91901959191075      5.80645529715159
  H   -0.96087565798020     -0.67794639873902      6.04216184640166
  H   -1.27305145380756     -2.90523278831086      7.20203488742368
  H   -4.34906822570657     -2.11114897108167      3.11660296389398
  H   -6.02671683491009     -1.74633156819356     -1.51382822511872
  H   -6.75713256324129     -1.57521019470828      2.76013661992418
  H   -7.62108663549889     -1.38314794044371      0.35968884377770
  H   -4.38620210485910     -1.80602205364557     -3.02713270713470
  H   -2.40423409537481     -2.16555460798600     -4.51173031670003
  H   -0.15905543205620     -2.58801775966219     -3.49179443101653
  H   0.99076090167392     -3.11337566507922      2.52869501140149
  H   3.29971224053792     -3.44981922350988      1.65166612684361
  H   1.67516418684930     -3.16793646933826     -2.36172844879468
  H   3.65064877210477     -3.47087375143657     -0.88207224828768
  H   -2.78466461535464     -7.73821941125857      1.77659421914528
  H   -2.57578516187288     -5.78216352980133      0.13837872549918
  H   -2.31043013909664     -6.63976075545318      4.28042679886454
  C   -1.34151173580285      0.53252062599308      0.74914266140425
  N   -1.52011838193200     -0.60611043026891      0.90963275240879
  C   -1.11980286112319      1.95724390898318      0.55964554827052
  H   -0.10686766433960      2.22509536167155      0.89543230768061
  H   -1.85520368333833      2.52979264860065      1.14446627147125
  H   -1.22631370647937      2.21576720081908     -0.50461060132009
