# Supplementary material for: The Effect of N‑Donor Ligands on Activation of [Ru(tpy)(L–py)(AcCN)]2+ Precatalysts in CO2 Reduction Reaction Electrocatalysis
Source: Inorg Chem. 2026 Jun 18;65(26):15164–73. doi: 10.1021/acs.inorgchem.6c02082 (PMC13343509; doi:10.1021/acs.inorgchem.6c02082)
Supplement: Supplementary file 2 [file ic6c02082_si_002.zip › xyz_coordinates/NHC/AcCN/SP_t-1Ru_py-NHC_AcCN_2+/t-1Ru_py-NHC_AcCN_2+.xyz]

54
XYZ file generated by orca_plot on BaseName=py-NHC-S
  Ru     -1.833744     -2.457869      1.234965
  N       0.120182     -2.834413      0.658186
  C       1.198871     -2.942081      1.452938
  C       2.473447     -3.194998      0.947635
  C       2.637028     -3.342679     -0.431896
  C       1.520137     -3.232322     -1.261620
  C       0.266497     -2.977472     -0.698067
  N      -2.063635     -2.585322     -0.713841
  C      -0.974809     -2.839015     -1.480771
  C      -1.116265     -2.939233     -2.868865
  C      -2.385253     -2.767563     -3.431593
  C      -3.490156     -2.496508     -2.617994
  C      -3.302607     -2.406617     -1.234493
  N      -3.867223     -2.093859      1.080698
  C      -4.326614     -2.127923     -0.211260
  C      -5.677025     -1.909155     -0.498982
  C      -6.568806     -1.651250      0.543330
  C      -6.086701     -1.617182      1.854197
  C      -4.729849     -1.844033      2.080840
  C      -2.154000     -4.374981      1.622624
  N      -2.443703     -5.520461      0.975837
  C      -2.557373     -6.594216      1.852234
  C      -2.331103     -6.113062      3.104261
  N      -2.083888     -4.747246      2.948965
  N      -1.620054     -2.530616      3.326227
  C      -1.789735     -3.753924      3.890197
  C      -1.678541     -3.985645      5.260680
  C      -1.378333     -2.903299      6.086651
  C      -1.201614     -1.636520      5.517279
  C      -1.330120     -1.491631      4.140621
  H      -1.202220     -0.526012      3.652029
  H      -1.823087     -4.986767      5.665432
  H      -0.965973     -0.765784      6.129814
  H      -1.283533     -3.049825      7.163857
  H      -4.306824     -1.829958      3.086246
  H      -6.023898     -1.941914     -1.531769
  H      -6.746710     -1.418820      2.699505
  H      -7.625534     -1.479578      0.331971
  H      -4.478849     -2.355967     -3.054195
  H      -2.513435     -2.842421     -4.512331
  H      -0.253809     -3.145033     -3.502263
  H       1.020391     -2.821358      2.522265
  H       3.317690     -3.273811      1.633573
  H       1.619539     -3.342213     -2.341464
  H       3.621072     -3.541606     -0.859603
  H      -2.787879     -7.598485      1.509828
  H      -2.563261     -5.580481     -0.032467
  H      -2.324654     -6.611515      4.068106
  C      -1.281194      0.711524      1.001655
  N      -1.474874     -0.428858      1.100728
  C      -1.039282      2.138524      0.890791
  H      -0.789166      2.390777     -0.150166
  H      -0.202526      2.421447      1.546454
  H      -1.942216      2.689237      1.193247
