# Supplementary material for: The Effect of N‑Donor Ligands on Activation of [Ru(tpy)(L–py)(AcCN)]2+ Precatalysts in CO2 Reduction Reaction Electrocatalysis
Source: Inorg Chem. 2026 Jun 18;65(26):15164–73. doi: 10.1021/acs.inorgchem.6c02082 (PMC13343509; doi:10.1021/acs.inorgchem.6c02082)
Supplement: Supplementary file 2 [file ic6c02082_si_002.zip › xyz_coordinates/NHC/AcCN/SP_t-2Ru_py_NHC_AcCN_1+/t-2Ru_py_NHC_AcCN_1+.xyz]

54
XYZ file generated by orca_plot on BaseName=red1-py-NHC-S
  Ru     -1.830256     -2.454895      1.246326
  N       0.123049     -2.822517      0.661538
  C       1.210071     -2.940188      1.454450
  C       2.479420     -3.207539      0.962548
  C       2.647718     -3.367562     -0.430754
  C       1.539905     -3.253605     -1.258064
  C       0.270493     -2.979907     -0.711420
  N      -2.058400     -2.589986     -0.712586
  C      -0.952227     -2.842669     -1.485661
  C      -1.100919     -2.937663     -2.870488
  C      -2.376531     -2.765590     -3.437887
  C      -3.487324     -2.495223     -2.622565
  C      -3.316080     -2.404989     -1.238055
  N      -3.860194     -2.081656      1.078790
  C      -4.324988     -2.130831     -0.232549
  C      -5.694261     -1.925284     -0.502594
  C      -6.581563     -1.673305      0.532301
  C      -6.091813     -1.628297      1.858326
  C      -4.738117     -1.838311      2.075762
  C      -2.153404     -4.355299      1.624028
  N      -2.444157     -5.503007      0.973169
  C      -2.565475     -6.579446      1.845750
  C      -2.344274     -6.104097      3.100973
  N      -2.091963     -4.737808      2.953364
  N      -1.622376     -2.523746      3.333144
  C      -1.799311     -3.748874      3.897098
  C      -1.695622     -3.983742      5.268608
  C      -1.394999     -2.905863      6.100307
  C      -1.210087     -1.638197      5.532973
  C      -1.331575     -1.490323      4.156012
  H      -1.197245     -0.523892      3.669638
  H      -1.846571     -4.985686      5.669676
  H      -0.973488     -0.769589      6.148589
  H      -1.306166     -3.055325      7.177678
  H      -4.313089     -1.815455      3.081461
  H      -6.044017     -1.969906     -1.535115
  H      -6.751894     -1.433301      2.704565
  H      -7.641409     -1.514260      0.324189
  H      -4.473676     -2.352349     -3.066337
  H      -2.502541     -2.836635     -4.519486
  H      -0.238327     -3.138820     -3.507108
  H       1.029297     -2.810226      2.523442
  H       3.320673     -3.288884      1.652147
  H       1.640606     -3.374986     -2.337609
  H       3.632073     -3.578885     -0.852808
  H      -2.797149     -7.582415      1.500043
  H      -2.558283     -5.556716     -0.035352
  H      -2.344504     -6.607760      4.062173
  C      -1.275462      0.723325      0.984432
  N      -1.471344     -0.418613      1.077579
  C      -1.030747      2.152374      0.884973
  H      -0.789449      2.417746     -0.154882
  H      -0.187904      2.429961      1.535297
  H      -1.928658      2.704015      1.200799
