# Supplementary material for: The Effect of N‑Donor Ligands on Activation of [Ru(tpy)(L–py)(AcCN)]2+ Precatalysts in CO2 Reduction Reaction Electrocatalysis
Source: Inorg Chem. 2026 Jun 18;65(26):15164–73. doi: 10.1021/acs.inorgchem.6c02082 (PMC13343509; doi:10.1021/acs.inorgchem.6c02082)
Supplement: Supplementary file 2 [file ic6c02082_si_002.zip › xyz_coordinates/NHC/AcCN/SP_t-3Ru_py-NHC_AcCN_0/t-3Ru_py-NHC_AcCN_0.xyz]

54
XYZ file generated by orca_plot on BaseName=red2-py-NHC-S
  Ru     -1.832288     -2.434431      1.252675
  N       0.135690     -2.789011      0.678598
  C       1.234851     -2.862923      1.449114
  C       2.507860     -3.132017      0.959200
  C       2.652742     -3.344105     -0.444992
  C       1.539679     -3.275250     -1.257735
  C       0.252069     -2.993363     -0.713891
  N      -2.065668     -2.592902     -0.716186
  C      -0.956563     -2.888599     -1.470851
  C      -1.121486     -3.053917     -2.878997
  C      -2.403937     -2.907048     -3.426689
  C      -3.518536     -2.602084     -2.632456
  C      -3.332342     -2.441313     -1.226180
  N      -3.868088     -2.037118      1.092146
  C      -4.322865     -2.134766     -0.241424
  C      -5.706918     -1.919892     -0.509171
  C      -6.587585     -1.619634      0.509827
  C      -6.101692     -1.525430      1.848902
  C      -4.746219     -1.744168      2.067077
  C      -2.153796     -4.326605      1.601170
  N      -2.441521     -5.469549      0.931979
  C      -2.556038     -6.560152      1.787231
  C      -2.335029     -6.105989      3.050443
  N      -2.089055     -4.735211      2.927010
  N      -1.625466     -2.525673      3.333592
  C      -1.797866     -3.761571      3.882903
  C      -1.690117     -4.015394      5.251649
  C      -1.390787     -2.950637      6.100307
  C      -1.211156     -1.673373      5.549776
  C      -1.336152     -1.505792      4.175662
  H      -1.205183     -0.531135      3.704492
  H      -1.837165     -5.024281      5.637187
  H      -0.975625     -0.812789      6.177296
  H      -1.298835     -3.116039      7.175128
  H      -4.322825     -1.688339      3.074319
  H      -6.058892     -1.997828     -1.540063
  H      -6.760378     -1.291559      2.686457
  H      -7.646308     -1.457346      0.292139
  H      -4.509397     -2.491712     -3.075143
  H      -2.538866     -3.033839     -4.505040
  H      -0.265728     -3.292525     -3.511950
  H       1.067171     -2.697819      2.517537
  H       3.358688     -3.178221      1.640388
  H       1.631353     -3.434839     -2.334286
  H       3.634420     -3.560054     -0.874325
  H      -2.783604     -7.558818      1.426339
  H      -2.555574     -5.505236     -0.076786
  H      -2.331425     -6.626946      4.002353
  C      -1.263450      0.741880      1.039941
  N      -1.466583     -0.401707      1.109225
  C      -1.010293      2.172319      0.973362
  H      -0.731616      2.456748     -0.052165
  H      -0.190025      2.437602      1.657066
  H      -1.916115      2.723703      1.266673
