# Supplementary material for: The Effect of N‑Donor Ligands on Activation of [Ru(tpy)(L–py)(AcCN)]2+ Precatalysts in CO2 Reduction Reaction Electrocatalysis
Source: Inorg Chem. 2026 Jun 18;65(26):15164–73. doi: 10.1021/acs.inorgchem.6c02082 (PMC13343509; doi:10.1021/acs.inorgchem.6c02082)
Supplement: Supplementary file 2 [file ic6c02082_si_002.zip › xyz_coordinates/NHC/CO2/c-1Ru_py-NHC_CO2_0.xyz]

51
Coordinates from ORCA-job /home/lovelace/proj/proj487/mpfranco/WORK/Leq-py/NHC-py/CO2/red2/Sing/Sing-red2-NHC-py-CO2
  Ru  -2.49681843062797     -2.49862928354078      0.50775218994403
  N   -0.54981367603786     -2.77534696560762     -0.08519621899165
  C   0.53809462547233     -2.87845319839984      0.71368334396992
  C   1.81664627908252     -3.11119977055128      0.22120491470283
  C   2.00353674975973     -3.24508637672674     -1.16209341067873
  C   0.89458594800623     -3.13312484866315     -1.99716352504108
  C   -0.37298796449501     -2.89540127523754     -1.44946756865889
  N   -2.69416601484713     -2.53791632557177     -1.46217528646545
  C   -1.59484206690352     -2.73714387995916     -2.24128621421204
  C   -1.71530187921619     -2.73696476516781     -3.63477931935514
  C   -2.97508232371979     -2.51454705422074     -4.20617414708426
  C   -4.08788129801320     -2.28594261834452     -3.38794280111720
  C   -3.92347129564522     -2.29604946671761     -1.99811929033421
  N   -4.50620600890534     -2.15423122148426      0.32571229070668
  C   -4.95213194068821     -2.08638159162519     -0.97725420761674
  C   -6.30686937021850     -1.86353805289836     -1.26469321145640
  C   -7.22161983230600     -1.70571259273536     -0.22754176543808
  C   -6.75856253947055     -1.78474187174976      1.09432017804980
  C   -5.40670127854604     -2.01016468428596      1.32409818101589
  N   -2.87811417742283     -4.59059179435438      1.10233267892789
  C   -2.78536974260064     -4.84698967436721      2.43019986156074
  C   -3.04291059981524     -6.10757415060190      2.97869722159141
  C   -3.41245682988909     -7.13580293914321      2.11266761217924
  C   -3.51662403722721     -6.87741356206429      0.73862542564004
  C   -3.24256528011945     -5.59239709994172      0.27895519853219
  C   -2.24122533326791     -2.53893143828869      2.47802422455877
  N   -1.82317969964596     -1.65912737961019      3.40336337731664
  C   -1.72497356502032     -2.24758540203081      4.65623701627558
  C   -2.09698506118000     -3.55466635494169      4.52701113176188
  N   -2.41402298814906     -3.72680637710448      3.17313792079984
  H   -3.31029906333744     -5.33496949720691     -0.78034176044664
  H   -2.95935654412167     -6.27119791617659      4.05314474400284
  H   -3.80592401937493     -7.65777112422843      0.03362579023285
  H   -3.62132431638085     -8.13164219609527      2.50834968842905
  H   -5.00071024517750     -2.07340323357907      2.33448615399188
  H   -6.63376550796474     -1.81919605587609     -2.30409220882915
  H   -7.43549655934385     -1.66884463626135      1.94213161448408
  H   -8.27693087848157     -1.52824550540742     -0.44218805598572
  H   -5.06743498198286     -2.09730692014007     -3.82855442537221
  H   -3.08689890966295     -2.50857462837222     -5.29153494371775
  H   -0.84146669943499     -2.89479864103092     -4.26759251690874
  H   0.35053160627239     -2.76123162699670      1.78127001007717
  H   2.65341594416906     -3.18553971238118      0.91758549833414
  H   1.00271847683848     -3.22765421117810     -3.07826562889975
  H   2.99480944715242     -3.43069134546529     -1.57917243247617
  H   -1.40426876140020     -1.69954252330106      5.53800938059448
  H   -1.59125588512306     -0.71934718377688      2.97653877790124
  H   -2.16198752876435     -4.35433775731469      5.25835821268287
  C   -2.19204628328058     -0.41958641617222      0.56224705199196
  O   -1.54031218284651      0.10944930332402      1.53112885845922
  O   -2.68578206909668      0.24409957257269     -0.38440021562911
