# Supplementary material for: The Effect of N‑Donor Ligands on Activation of [Ru(tpy)(L–py)(AcCN)]2+ Precatalysts in CO2 Reduction Reaction Electrocatalysis
Source: Inorg Chem. 2026 Jun 18;65(26):15164–73. doi: 10.1021/acs.inorgchem.6c02082 (PMC13343509; doi:10.1021/acs.inorgchem.6c02082)
Supplement: Supplementary file 2 [file ic6c02082_si_002.zip › xyz_coordinates/NHC/CO2/SP_t-1Ru_py-NHC_CO2_0/t-1Ru_py-NHC_CO2_0.xyz]

51
XYZ file generated by orca_plot on BaseName=Sing-red2-py-NHC-CO2
  Ru     -1.854358     -2.601555      1.170193
  N       0.087783     -2.898065      0.580738
  C       1.168112     -3.052685      1.379758
  C       2.439633     -3.305892      0.881537
  C       2.622729     -3.412125     -0.506833
  C       1.517854     -3.257099     -1.339585
  C       0.256374     -2.997827     -0.784685
  N      -2.060857     -2.602502     -0.748380
  C      -0.967580     -2.796158     -1.553568
  C      -1.105427     -2.743279     -2.941650
  C      -2.364507     -2.469109     -3.495528
  C      -3.459878     -2.234264     -2.657105
  C      -3.292159     -2.294172     -1.269260
  N      -3.852090     -2.205059      1.054029
  C      -4.304722     -2.079885     -0.242757
  C      -5.656651     -1.799981     -0.507233
  C      -6.548857     -1.629733      0.544717
  C      -6.073356     -1.757039      1.862052
  C      -4.731797     -2.047930      2.067932
  C      -2.122409     -4.544528      1.725867
  N      -2.358045     -5.753980      1.163069
  C      -2.448618     -6.767392      2.111217
  C      -2.263369     -6.188375      3.328237
  N      -2.063309     -4.829152      3.075074
  N      -1.639776     -2.582865      3.301113
  C      -1.816256     -3.765023      3.946409
  C      -1.761966     -3.906054      5.334272
  C      -1.511037     -2.769786      6.101593
  C      -1.313792     -1.545953      5.451056
  C      -1.379426     -1.493230      4.061846
  H      -1.185323     -0.586068      3.484185
  H      -1.915345     -4.881083      5.796206
  H      -1.104468     -0.633803      6.011944
  H      -1.466173     -2.843048      7.189829
  H      -4.316889     -2.155042      3.071673
  H      -5.994954     -1.717310     -1.540854
  H      -6.734961     -1.630312      2.720384
  H      -7.599031     -1.405407      0.348685
  H      -4.436823     -1.997562     -3.080487
  H      -2.485983     -2.423128     -4.578818
  H      -0.238837     -2.897153     -3.585778
  H       0.976464     -2.969253      2.450589
  H       3.274952     -3.420277      1.574316
  H       1.623064     -3.334686     -2.422453
  H       3.609439     -3.613428     -0.927615
  H      -2.634498     -7.802839      1.840987
  H      -2.459606     -5.889099      0.161109
  H      -2.254529     -6.616827      4.325149
  O      -2.291731      0.159479      0.272106
  C      -1.512655     -0.446397      1.051394
  O      -0.563766      0.070477      1.706305
