# Supplementary material for: The Effect of N‑Donor Ligands on Activation of [Ru(tpy)(L–py)(AcCN)]2+ Precatalysts in CO2 Reduction Reaction Electrocatalysis
Source: Inorg Chem. 2026 Jun 18;65(26):15164–73. doi: 10.1021/acs.inorgchem.6c02082 (PMC13343509; doi:10.1021/acs.inorgchem.6c02082)
Supplement: Supplementary file 2 [file ic6c02082_si_002.zip › xyz_coordinates/NHC/ML5/1Ru_py-NHC_0.xyz]

48
XYZ file generated by orca_plot on BaseName=Sing-red2-py-NHC-Livre
  Ru     -1.966083     -2.761751      1.161799
  N      -0.009081     -2.838524      0.593853
  C       1.080446     -3.036410      1.396527
  C       2.361467     -3.204993      0.914986
  C       2.586135     -3.187089     -0.488722
  C       1.499807     -2.999745     -1.324887
  C       0.201947     -2.824389     -0.795231
  N      -2.125634     -2.484796     -0.759320
  C      -0.990697     -2.605178     -1.563764
  C      -1.116651     -2.482913     -2.947648
  C      -2.380049     -2.248942     -3.520022
  C      -3.515177     -2.134218     -2.697331
  C      -3.387602     -2.255747     -1.313517
  N      -3.934454     -2.258614      1.004477
  C      -4.411145     -2.147591     -0.312518
  C      -5.785305     -1.931884     -0.560435
  C      -6.684805     -1.823520      0.485295
  C      -6.192700     -1.941468      1.813928
  C      -4.846482     -2.158789      2.018413
  C      -2.184481     -4.576064      1.797279
  N      -2.448395     -5.808735      1.277167
  C      -2.500490     -6.792436      2.258996
  C      -2.264918     -6.187856      3.454600
  N      -2.072968     -4.835129      3.166024
  N      -1.701899     -2.594639      3.237408
  C      -1.799907     -3.738716      3.972061
  C      -1.640793     -3.783238      5.359248
  C      -1.366454     -2.591242      6.027291
  C      -1.261033     -1.403982      5.286770
  C      -1.433965     -1.448885      3.907962
  H      -1.362238     -0.552741      3.289371
  H      -1.729270     -4.729141      5.894027
  H      -1.047406     -0.450223      5.771149
  H      -1.236323     -2.588047      7.111016
  H      -4.432650     -2.261656      3.024029
  H      -6.124785     -1.854245     -1.595442
  H      -6.860081     -1.863572      2.674390
  H      -7.746485     -1.655465      0.294309
  H      -4.495611     -1.944171     -3.138913
  H      -2.478645     -2.150068     -4.602573
  H      -0.232754     -2.564056     -3.583643
  H       0.869492     -3.051339      2.468057
  H       3.183679     -3.350054      1.618421
  H       1.628840     -2.987534     -2.409120
  H       3.589657     -3.321946     -0.896854
  H      -2.700168     -7.833885      2.023651
  H      -2.586864     -5.972633      0.284718
  H      -2.219311     -6.593779      4.460335
