# Supplementary material for: The Effect of N‑Donor Ligands on Activation of [Ru(tpy)(L–py)(AcCN)]2+ Precatalysts in CO2 Reduction Reaction Electrocatalysis
Source: Inorg Chem. 2026 Jun 18;65(26):15164–73. doi: 10.1021/acs.inorgchem.6c02082 (PMC13343509; doi:10.1021/acs.inorgchem.6c02082)
Supplement: Supplementary file 2 [file ic6c02082_si_002.zip › xyz_coordinates/NHC/ML5/c-2Ru_py-NHC_+.xyz]

48
Coordinates from ORCA-job red1-NHC-py-Livre
  Ru  -1.89772516026955     -2.50675063358443      1.25018558071639
  N   0.05364575955866     -2.72208995722589      0.62861349480238
  C   1.14763344182734     -2.89283252221677      1.41331721802698
  C   2.41309687663694     -3.14042854928989      0.90201548991746
  C   2.58529519112199     -3.22477087412997     -0.49055044064209
  C   1.47382519934313     -3.06148101371446     -1.30982195098427
  C   0.21270407248419     -2.81551127501914     -0.74527648755256
  N   -2.11308678753699     -2.45348860064203     -0.72902078239346
  C   -1.01104907822741     -2.63590928415564     -1.52076880842879
  C   -1.14900228515224     -2.62822295811521     -2.91152211929538
  C   -2.42151332991946     -2.44267908830256     -3.46989997413296
  C   -3.53924650676655     -2.27063738987138     -2.64139198534899
  C   -3.36594651810455     -2.28228538526074     -1.25459741076402
  N   -3.91242259124904     -2.13088560004931      1.07767727663841
  C   -4.38837027022346     -2.12539388916925     -0.22453358582285
  C   -5.75808091164079     -1.97406256219247     -0.49109739598776
  C   -6.66215127272219     -1.83759830945888      0.55637832481015
  C   -6.17268297075440     -1.85774726254281      1.87410075280243
  C   -4.81023151407315     -2.00579178123182      2.08782911316989
  N   -2.13450935276065     -4.48596571900585      1.73500281913039
  C   -2.38451451412916     -5.46067158049573      0.83077710082451
  C   -2.53848438256473     -6.79112162344736      1.20023218860610
  C   -2.43166784197501     -7.13788975945025      2.55417033855443
  C   -2.17426877999369     -6.14322431555383      3.49619259730430
  C   -2.03190017459975     -4.82891214761678      3.04774616445164
  C   -1.66668840268642     -2.49226590977752      3.23795353443889
  N   -1.77466456784414     -3.73217585687859      3.86361534681182
  C   -1.59832900495958     -3.63657289291034      5.24593249403272
  C   -1.37590250495740     -2.31949279501681      5.49790364079298
  N   -1.42237001451110     -1.65447086878865      4.27625978653950
  H   -2.45801773331971     -5.13662037422517     -0.20805364360036
  H   -2.08532225745150     -6.37623956943721      4.55713240541380
  H   -2.73958195342719     -7.54128137453298      0.43472569365516
  H   -2.54811412441333     -8.17455265919860      2.87476706622461
  H   -4.39098610402022     -2.02336308880047      3.09446602511029
  H   -6.10273754007609     -1.97037014003929     -1.52575363635376
  H   -6.84089008831356     -1.75653514122589      2.73064451639386
  H   -7.72862392900026     -1.72090071273120      0.35642417767711
  H   -4.52985663646646     -2.12997067116790     -3.07494255594808
  H   -2.54275365962729     -2.43326580130916     -4.55413512628507
  H   -0.27981488082094     -2.76463669031005     -3.55568909480704
  H   0.97247890063610     -2.81802208170667      2.48710708792154
  H   3.25297106526328     -3.26351682707657      1.58741069657678
  H   1.57057413267360     -3.12866589402298     -2.39403195455619
  H   3.56849846758429     -3.41772668770951     -0.92299286535131
  H   -1.19029328544787     -1.80003199850365      6.43337203844270
  H   -1.28896024695144     -0.65385156603950      4.16142785432355
  H   -1.64453539017218     -4.49194560684867      5.91223132414411
