# Supplementary material for: The Effect of N‑Donor Ligands on Activation of [Ru(tpy)(L–py)(AcCN)]2+ Precatalysts in CO2 Reduction Reaction Electrocatalysis
Source: Inorg Chem. 2026 Jun 18;65(26):15164–73. doi: 10.1021/acs.inorgchem.6c02082 (PMC13343509; doi:10.1021/acs.inorgchem.6c02082)
Supplement: Supplementary file 2 [file ic6c02082_si_002.zip › xyz_coordinates/NHC/ML5/c-3Ru_py-NHC_0.xyz]

48
Coordinates from ORCA-job red2-NHC-py-Livre
  Ru  -1.90245887735093     -2.46287527021563      1.29039425070181
  N   0.06264271021862     -2.65476108033950      0.67203173311179
  C   1.16889560268832     -2.76845995241289      1.44038700608403
  C   2.43440555548479     -3.03843350148024      0.93521186585303
  C   2.57966127317575     -3.21437196526951     -0.46342955104610
  C   1.46147087649835     -3.11495525747361     -1.27266290380361
  C   0.18749369788618     -2.83664685013921     -0.71425482782292
  N   -2.12469658305876     -2.45969771536677     -0.70330339537711
  C   -1.02298746856387     -2.70605439690044     -1.47766011200551
  C   -1.17705820858521     -2.80054842833943     -2.89504134177363
  C   -2.45922250691612     -2.65029394645256     -3.43658170133601
  C   -3.57763691553063     -2.41296132061442     -2.62826423441414
  C   -3.38692850853522     -2.32557195535772     -1.21508689037448
  N   -3.91598758723576     -2.03128530442539      1.11674052922712
  C   -4.38514373495130     -2.10458909921825     -0.20470540898459
  C   -5.76936850646115     -1.94445038402147     -0.46782227603109
  C   -6.66335925978296     -1.72426718690848      0.56549663830167
  C   -6.17505020544334     -1.66428181106671      1.89464390276733
  C   -4.81251528809334     -1.82576886348686      2.10834330437554
  N   -2.11905011293245     -4.44282547322268      1.69270091330255
  C   -2.34334105796576     -5.39474356503082      0.75321406122183
  C   -2.46746514459541     -6.74055953766613      1.07098259663626
  C   -2.35723036285139     -7.14044983850242      2.41229650877623
  C   -2.12560512944678     -6.17431096235748      3.39004613481884
  C   -2.01196853696219     -4.83983745133208      2.99475990885561
  C   -1.68641931279863     -2.50399954690055      3.27125443889844
  N   -1.78055725364959     -3.77148229525307      3.85237067364826
  C   -1.61972478819127     -3.72580166847780      5.23938949357659
  C   -1.42244512021572     -2.41592328239940      5.54533021324430
  N   -1.46672727805302     -1.70397060537825      4.35093910785578
  H   -2.42016575083035     -5.03218632127117     -0.27275548004443
  H   -2.03238505925020     -6.44473464858525      4.44202960943238
  H   -2.64857913914493     -7.46434545691912      0.27532041640828
  H   -2.44998575187098     -8.19115436911795      2.69217069708891
  H   -4.39111570643276     -1.78967591870820      3.11532820318833
  H   -6.11827648858274     -2.00429123671492     -1.50013045087509
  H   -6.84020813987807     -1.49500844110859      2.74261028403557
  H   -7.72886873838653     -1.60272625080922      0.35776258448786
  H   -4.57165369617227     -2.30114952899330     -3.06175159893425
  H   -2.59098171003328     -2.72065088623518     -4.52007070533758
  H   -0.31527403085703     -2.98888589205764     -3.53566059303832
  H   1.00716822442502     -2.62990727839852      2.51157987880026
  H   3.28539748642574     -3.11002564484404      1.61399913123674
  H   1.54455440592925     -3.25609515433465     -2.35162483582743
  H   3.55808605696210     -3.43059041386517     -0.89850222505735
  H   -1.25549518291216     -1.93228421126959      6.50327226269178
  H   -1.34968591661315     -0.69812038040906      4.27799528794287
  H   -1.65872629055874     -4.60681674034847      5.87223922551362
