# Supplementary material for: The Effect of N‑Donor Ligands on Activation of [Ru(tpy)(L–py)(AcCN)]2+ Precatalysts in CO2 Reduction Reaction Electrocatalysis
Source: Inorg Chem. 2026 Jun 18;65(26):15164–73. doi: 10.1021/acs.inorgchem.6c02082 (PMC13343509; doi:10.1021/acs.inorgchem.6c02082)
Supplement: Supplementary file 2 [file ic6c02082_si_002.zip › xyz_coordinates/NHC/ML5/SP_1Ru_py-NHC_0/charges]

   -0.22309294
   -0.09795134
    0.03948182
   -0.05083312
   -0.03666987
   -0.03906438
    0.04928708
   -0.12497938
    0.05507178
   -0.04071637
   -0.04474313
   -0.04069208
    0.05471968
   -0.09737262
    0.04907744
   -0.03908874
   -0.03666202
   -0.05089006
    0.03952126
    0.03280099
   -0.07545178
   -0.00323549
   -0.01702558
   -0.00082228
   -0.10217383
    0.12483761
   -0.05239433
   -0.02562796
   -0.04427463
    0.04748991
    0.06619284
    0.04014927
    0.04141570
    0.03878178
    0.03636152
    0.02719712
    0.02202461
    0.02211019
    0.02230587
    0.01809605
    0.02232277
    0.03573750
    0.02186886
    0.02719143
    0.02205087
    0.05186432
    0.18430941
    0.05149427
