# Supplementary material for: The Effect of N‑Donor Ligands on Activation of [Ru(tpy)(L–py)(AcCN)]2+ Precatalysts in CO2 Reduction Reaction Electrocatalysis
Source: Inorg Chem. 2026 Jun 18;65(26):15164–73. doi: 10.1021/acs.inorgchem.6c02082 (PMC13343509; doi:10.1021/acs.inorgchem.6c02082)
Supplement: Supplementary file 2 [file ic6c02082_si_002.zip › xyz_coordinates/NHC/ML5/SP_1Ru_py-NHC_0/wbo]

           1           2  0.794348652960066     
           2           3   1.28136014864998     
           3           4   1.53375801423170     
           4           5   1.28870424447161     
           5           6   1.51783595561242     
           2           7   1.14646483371148     
           6           7   1.32100018668951     
           1           8  0.959152757667046     
           7           9   1.17022877690612     
           8           9   1.12400601280533     
           9          10   1.39996690665457     
          10          11   1.40069746716063     
          11          12   1.40099238946682     
           8          13   1.12300137908519     
          12          13   1.39999831398827     
           1          14  0.795487190296084     
           1          15  0.100076878776068     
          13          15   1.17078769340093     
          14          15   1.14610787027071     
          15          16   1.32031671806660     
          16          17   1.51837756216583     
          17          18   1.28845194818950     
          14          19   1.28143975811040     
          18          19   1.53360240907743     
           1          20   1.10216756405444     
           1          21  0.110317710882164     
          20          21   1.23106067475561     
          21          22   1.16575364164238     
          22          23   1.66257832284591     
          20          24   1.13094072536921     
          23          24   1.12862101072915     
           1          25  0.679333114109221     
           1          26  0.122545526094055     
          24          26   1.08789589891029     
          25          26   1.23270556471944     
          26          27   1.36381510570220     
          27          28   1.44646868238923     
          28          29   1.37530294740497     
           1          30  0.107245001390862     
          25          30   1.31406109271745     
          29          30   1.47268579280523     
          30          31  0.941680392961699     
          27          32  0.965843406340260     
          29          33  0.969429658157043     
          28          34  0.970442648823128     
          19          35  0.939711258140171     
          16          36  0.965000688197191     
          18          37  0.970548442023258     
          17          38  0.971517595422972     
          12          39  0.965827673974050     
          11          40  0.972224130088018     
          10          41  0.965787339708395     
           3          42  0.939982714456790     
           4          43  0.970552850579396     
           6          44  0.964941494131230     
           5          45  0.971527852162129     
          22          46  0.968201907487864     
          21          47  0.932786118538012     
          23          48  0.966606830507547     
