# Supplementary material for: The Effect of N‑Donor Ligands on Activation of [Ru(tpy)(L–py)(AcCN)]2+ Precatalysts in CO2 Reduction Reaction Electrocatalysis
Source: Inorg Chem. 2026 Jun 18;65(26):15164–73. doi: 10.1021/acs.inorgchem.6c02082 (PMC13343509; doi:10.1021/acs.inorgchem.6c02082)
Supplement: Supplementary file 2 [file ic6c02082_si_002.zip › xyz_coordinates/NHC/ML5/SP_t-2Ru_py-NHC_+/t-2Ru_py-NHC_+.xyz]

48
Coordinates from ORCA-job /home/lovelace/proj/proj487/mpfranco/WORK/py-Lax/py-NHC/Livre/red1/red1-py-NHC-Livre
  Ru  -1.92050683460653     -2.55175177537911      1.21910469078864
  N   0.04031060437792     -2.74952118084351      0.63225046688928
  C   1.13055861091493     -2.87423748886682      1.43011081620268
  C   2.40490821507166     -3.09628043767649      0.93409816192272
  C   2.58756762681143     -3.20724060842811     -0.45971841506206
  C   1.48082586875951     -3.09135731089949     -1.29085891785781
  C   0.20699153576896     -2.86333239469353     -0.74196978696908
  N   -2.12708413994999     -2.53101844955129     -0.73027604002570
  C   -1.01517638855206     -2.72176476810487     -1.51762126386637
  C   -1.15604942274333     -2.74509338880246     -2.90666730890826
  C   -2.42892799737445     -2.57322190683584     -3.47193998058178
  C   -3.54811450709471     -2.37312002229030     -2.64944685170823
  C   -3.38321780364238     -2.35384519393787     -1.26289062288636
  N   -3.92800375339317     -2.13761549818360      1.05980840090313
  C   -4.40261195052349     -2.14969095088692     -0.24566312090639
  C   -5.77106272897563     -1.96781843226430     -0.51069808473362
  C   -6.66474486691470     -1.77753077569833      0.53534477939722
  C   -6.17212304550482     -1.77465533387341      1.85667849980315
  C   -4.81589201185794     -1.95943893092061      2.07010872057475
  C   -2.15250199573131     -4.39501643664930      1.68382466354219
  N   -2.39568474538484     -5.56823688707047      1.05394391459420
  C   -2.46530198803125     -6.62775479865643      1.95339805595323
  C   -2.26032213368269     -6.11880111232627      3.19799213159951
  N   -2.06908659718364     -4.74530539933589      3.02462122620911
  N   -1.69116662932182     -2.51389344053711      3.29901786156665
  C   -1.81390433791862     -3.71380178403891      3.92772681109202
  C   -1.69419394051036     -3.87135445396353      5.30865749862513
  C   -1.43327650851482     -2.73690139521795      6.07644331025178
  C   -1.30244913389148     -1.49392401191932      5.44178949936344
  C   -1.43806594395695     -1.42463374131794      4.05970190952911
  H   -1.34634636252412     -0.48103839727526      3.51844899093942
  H   -1.80260431310248     -4.85456570465946      5.76590041202776
  H   -1.09811437740105     -0.58551791726475      6.00964990368578
  H   -1.33321751974450     -2.82296676844725      7.15994276309158
  H   -4.39225862804881     -1.96891957000241      3.07597064877319
  H   -6.12000471762772     -1.98187501918530     -1.54407297038363
  H   -6.83586473014983     -1.63050711807815      2.71036727284201
  H   -7.72832156283468     -1.63619957445277      0.33538647991859
  H   -4.53624316820779     -2.22992189476128     -3.08839317197815
  H   -2.54805569683087     -2.58892955627651     -4.55634313686596
  H   -0.28482554782987     -2.89123745785713     -3.54621959558049
  H   0.94203221380717     -2.78764016651085      2.50173864835632
  H   3.24392799468185     -3.18243060962503      1.62621577218114
  H   1.58840759184656     -3.17869605503093     -2.37289023505545
  H   3.57891620633514     -3.38420352501845     -0.88048072495362
  H   -2.65431329767803     -7.64685926704853      1.62921974252854
  H   -2.51116753212716     -5.64928754170213      0.04730559715510
  H   -2.23593174600713     -6.60308392063369      4.16900152301554
