# Supplementary material for: The Effect of N‑Donor Ligands on Activation of [Ru(tpy)(L–py)(AcCN)]2+ Precatalysts in CO2 Reduction Reaction Electrocatalysis
Source: Inorg Chem. 2026 Jun 18;65(26):15164–73. doi: 10.1021/acs.inorgchem.6c02082 (PMC13343509; doi:10.1021/acs.inorgchem.6c02082)
Supplement: Supplementary file 2 [file ic6c02082_si_002.zip › xyz_coordinates/NHC/ML5/SP_t-3Ru_py-NHC_0/t-3Ru_py-NHC_0.xyz]

48
Coordinates from ORCA-job /home/lovelace/proj/proj487/mpfranco/WORK/py-Lax/py-NHC/Livre/red2/red2-py-NHC-Livre
  Ru  -1.91720938129125     -2.55661303930470      1.23903368155867
  N   0.05593356852168     -2.69908388579440      0.65425756492494
  C   1.16034610625078     -2.76206161550366      1.43220406392620
  C   2.43896635075846     -2.96578004638508      0.93674666606230
  C   2.60233802086643     -3.12987809787498     -0.46784116663339
  C   1.48891944003262     -3.08101911109753     -1.28505456388119
  C   0.19611027047819     -2.86431238641238     -0.73805474219123
  N   -2.13024044222359     -2.56085028672575     -0.72424473100391
  C   -1.01390126282265     -2.77208397699416     -1.49888808562321
  C   -1.16684607304864     -2.85675068123533     -2.91476619600851
  C   -2.44896186312898     -2.71232711543066     -3.46052743790450
  C   -3.57150894735328     -2.47858320371523     -2.65590640969111
  C   -3.39365057423260     -2.39754665076358     -1.24251931425912
  N   -3.91894671896856     -2.08078122277490      1.08344306779533
  C   -4.38882380198453     -2.14689980564118     -0.24341208202887
  C   -5.77066875168426     -1.94280588217984     -0.50211809435427
  C   -6.65174858061302     -1.68418528485348      0.53069385431470
  C   -6.15830451985191     -1.62867644030378      1.86501393656575
  C   -4.80420416766949     -1.83680926968935      2.07631835186194
  C   -2.15365094424822     -4.38924730909510      1.66511577507092
  N   -2.39764852855972     -5.55985936789419      1.01502236382674
  C   -2.47057471669885     -6.63308168897861      1.89680579673072
  C   -2.26919760643294     -6.14847046898405      3.15146900198472
  N   -2.07493149382370     -4.77066676992106      3.00608115044124
  N   -1.69388464536099     -2.54577469319374      3.31420095201371
  C   -1.82222372207371     -3.75910392611430      3.92463239512606
  C   -1.70941587488505     -3.93856638629317      5.30525882883917
  C   -1.45129866937642     -2.81979880412214      6.09521768870046
  C   -1.31510103075265     -1.56524187952760      5.48115503571021
  C   -1.44270695973992     -1.47273814335120      4.10021815888255
  H   -1.34645325949075     -0.51916057607672      3.57722691302703
  H   -1.82295303001943     -4.92975602192450      5.74428874295869
  H   -1.11278475246569     -0.66675665101630      6.06512983354619
  H   -1.35786865316617     -2.92491016006498      7.17754239181897
  H   -4.37960484800659     -1.81311368445636      3.08345521974395
  H   -6.12520635552694     -1.99802277147074     -1.53321227242763
  H   -6.81682058412941     -1.43011363487968      2.71185609461226
  H   -7.71336407039152     -1.52906293237891      0.32464515767922
  H   -4.56258930375508     -2.35895279877996     -3.09475965564576
  H   -2.57612105270657     -2.77804723412096     -4.54490930854694
  H   -0.30052587899614     -3.02981452025876     -3.55401251627167
  H   0.98246934621851     -2.64220416915599      2.50412636179013
  H   3.28833120271439     -3.00025189366768      1.62052062371298
  H   1.58841363999213     -3.21152818084962     -2.36444931095810
  H   3.59357825028418     -3.29748852650592     -0.89553022078990
  H   -2.65951148168875     -7.64683107979430      1.55589681696384
  H   -2.51003824533754     -5.62389427439472      0.00775005500617
  H   -2.24820754061179     -6.65253182304861      4.11249850802349
