# Supplementary material for: The Effect of N‑Donor Ligands on Activation of [Ru(tpy)(L–py)(AcCN)]2+ Precatalysts in CO2 Reduction Reaction Electrocatalysis
Source: Inorg Chem. 2026 Jun 18;65(26):15164–73. doi: 10.1021/acs.inorgchem.6c02082 (PMC13343509; doi:10.1021/acs.inorgchem.6c02082)
Supplement: Supplementary file 2 [file ic6c02082_si_002.zip › xyz_coordinates/NHC/TS/c-TS_add-py-NHC.xyz]

51
Coordinates from ORCA-job TS-Sing-red2-NHC-py-tsAdd
  Ru  -0.37143593743670     -0.31940941276655     -0.71017855280840
  N   1.57174883297152     -0.60042120902583     -1.26305748667495
  C   2.61149343065054     -0.93764361838898     -0.44326881860652
  C   3.87364673414580     -1.25902512095637     -0.90371880765446
  C   4.12728303342337     -1.25070777562595     -2.29623377792984
  C   3.08392697969442     -0.93216536284386     -3.15106240736872
  C   1.80806722730608     -0.61665494924240     -2.64180324543573
  N   -0.48218494917669     -0.10601662603521     -2.66470207247928
  C   0.65350614946760     -0.28687799092836     -3.44164863774653
  C   0.58361390578790     -0.12612257904114     -4.82550184094649
  C   -0.64385952530938      0.20871051981117     -5.42513378464370
  C   -1.78662152916087      0.38416600342501     -4.62986427284534
  C   -1.70130136849731      0.22444285881042     -3.24412269579477
  N   -2.31253367738295      0.25251771995665     -0.93765428468090
  C   -2.74228083846490      0.39389593381834     -2.26583721663101
  C   -4.08496651484535      0.71181407207356     -2.55845503952512
  C   -5.01108136350877      0.88239433278302     -1.54338422838378
  C   -4.57332362879211      0.72273579960090     -0.20385574144949
  C   -3.25264962900312      0.41302041081432      0.04554214253619
  C   -0.15787257294998     -0.06153444217464      1.25746022538802
  N   -0.01132949306016      0.93578762814038      2.17104632843015
  C   0.09235496630017      0.46178188836972      3.47261236992113
  C   0.01314685637097     -0.89536275561383      3.41548075603967
  N   -0.14268131832580     -1.20577833076539      2.06261663057175
  N   -0.52543358245381     -2.23417159324335      0.07029559810861
  C   -0.32522172394998     -2.41445308507974      1.40611400420241
  C   -0.31524912903870     -3.67197269937025      2.01469176518712
  C   -0.52559982178775     -4.79362731697916      1.21458963017203
  C   -0.73331903542598     -4.62091278836370     -0.16288922944784
  C   -0.72323497390596     -3.33650276134546     -0.69256187320532
  H   -0.87540272822872     -3.14823587047939     -1.75658294223628
  H   -0.14649025128317     -3.76364381398759      3.08793831350385
  H   -0.90217067043578     -5.47299036305312     -0.82267692147751
  H   -0.52551152168527     -5.79054855650491      1.65885176698947
  H   -2.88100313857001      0.28896300889481      1.06396061696349
  H   -4.38152851184049      0.81830751357122     -3.60369115598005
  H   -5.26137733635806      0.84340253500082      0.63515097666360
  H   -6.05031860067458      1.12866538217450     -1.76905505213414
  H   -2.74021475237207      0.64917067278695     -5.09061580516511
  H   -0.70553789141137      0.33847712653630     -6.50710108372693
  H   1.47777987171922     -0.25635218158186     -5.43787229490493
  H   2.38263252462575     -0.93098335546556      0.62393384992473
  H   4.65695320964571     -1.50980586010511     -0.18596239881275
  H   3.23295523605466     -0.93119844722173     -4.23241213696316
  H   5.11588423959148     -1.49674544448659     -2.68823302072370
  H   0.21520210266879      1.12473781961639      4.32435997455044
  H   -0.02565125995251      1.91460035225555      1.89631538795280
  O   -0.88645551519527      2.95318115704907     -1.97353752468174
  C   -0.82724601728968      2.85444628184885     -0.80705111140646
  O   -0.81036161481468      3.04924758333324      0.35397015341875
  H   0.05384958116396     -1.64505497999506      4.19938373694676
