# Supplementary material for: The Effect of N‑Donor Ligands on Activation of [Ru(tpy)(L–py)(AcCN)]2+ Precatalysts in CO2 Reduction Reaction Electrocatalysis
Source: Inorg Chem. 2026 Jun 18;65(26):15164–73. doi: 10.1021/acs.inorgchem.6c02082 (PMC13343509; doi:10.1021/acs.inorgchem.6c02082)
Supplement: Supplementary file 2 [file ic6c02082_si_002.zip › xyz_coordinates/NHC/TS/c-TS_diss-py_NHC.xyz]

54
Coordinates from ORCA-job TS-Sing-red2-NHC-py-tsDiss
  Ru  -1.98141912678194     -2.50009435809464      1.47443337070028
  N   -1.48543253264329      0.09794430617972      1.11682879117208
  N   -2.20067169208838     -4.46645416377880      1.76151518245643
  N   -0.02947677200702     -2.49103267749300      0.87955688400791
  C   1.08388348020318     -2.68305690541848      1.64293127718454
  C   2.37178097979057     -2.67119398701127      1.14875586949841
  C   2.57484128875290     -2.46740650701458     -0.25041272667150
  C   1.46722444339506     -2.30544847943011     -1.05751910470031
  C   0.15683575186045     -2.30763992861577     -0.51375768230794
  N   -2.19866262006799     -2.25190008604767     -0.50268243275006
  C   -1.04793592918042     -2.14768953780454     -1.27138936310438
  C   -1.18538034419069     -1.89828183172186     -2.64539626210407
  C   -2.46264892209580     -1.74487485911184     -3.20119913123301
  C   -3.61369630430139     -1.81633039936785     -2.38360974655074
  C   -3.45647804161540     -2.05820337130341     -1.02014870977547
  N   -3.99931130843761     -2.18239359505948      1.31271286619981
  C   -4.48748996972337     -2.09332566486142     -0.00405616956184
  C   -5.87205160244440     -2.05608426710973     -0.25653764378752
  C   -6.78831773286396     -2.10708292293276      0.78347081633156
  C   -6.28783135726628     -2.20740648120816      2.10935017670735
  C   -4.92365096749307     -2.24382781589565      2.31809253420506
  C   -2.45750330119677     -5.34851733699163      0.76136326468930
  C   -2.61927872466828     -6.70835633742966      0.99119747385906
  C   -2.51883397611794     -7.20012256499307      2.30165251493994
  C   -2.26137483464043     -6.30820495830559      3.34210788510413
  C   -2.10924511183608     -4.95421545502791      3.03714670445611
  C   -1.75151492345650     -2.64979865449184      3.43475916684748
  N   -1.85385287470455     -3.94756481737608      3.95592463242722
  C   -1.66486252884596     -3.97652306861884      5.33946813780545
  C   -1.43935070562123     -2.68688083584928      5.70694399719049
  N   -1.49601519982495     -1.91180391364071      4.55257068713405
  H   -2.52698476429626     -4.91207962256676     -0.23524615604737
  H   -2.18096533504599     -6.64934107663121      4.37452068737100
  H   -2.82273101974359     -7.37199873079169      0.14972518080583
  H   -2.64170345610410     -8.26420109929666      2.51060051188806
  H   -4.50696152330964     -2.32010223349571      3.32432887238485
  H   -6.21155148342224     -1.99286217900937     -1.29255550222221
  H   -6.96103810274085     -2.25246580547763      2.96775497804518
  H   -7.86170773517592     -2.07629610642343      0.58768136937002
  H   -4.60560635580668     -1.65677403309537     -2.81023559992214
  H   -2.56859610170840     -1.54481343758200     -4.26948999192437
  H   -0.30025054528881     -1.80965368845559     -3.27894276881738
  H   0.89118532226418     -2.83495874924628      2.70742793233276
  H   3.21218513056461     -2.80998041047711      1.83136779645332
  H   1.58345097589876     -2.16942665315386     -2.13503009389375
  H   3.58138926717491     -2.45592176137727     -0.67396670493876
  H   -1.24476723613855     -2.25749517087394      6.68548902260779
  H   -1.36362731683756     -0.90561503518604      4.52990932136552
  H   -1.70528004775830     -4.88725058424776      5.92859970732447
  C   -0.73106769705711      0.50779146444453      0.32228725278209
  C   0.22232208409472      1.02757955248468     -0.64845816368202
  H   1.16614993817607      0.46402371549187     -0.58237985860920
  H   0.42128016143231      2.09360332803902     -0.45614029156958
  H   -0.18666298305974      0.91280887875384     -1.66283327147409
