# Supplementary material for: The Effect of N‑Donor Ligands on Activation of [Ru(tpy)(L–py)(AcCN)]2+ Precatalysts in CO2 Reduction Reaction Electrocatalysis
Source: Inorg Chem. 2026 Jun 18;65(26):15164–73. doi: 10.1021/acs.inorgchem.6c02082 (PMC13343509; doi:10.1021/acs.inorgchem.6c02082)
Supplement: Supplementary file 2 [file ic6c02082_si_002.zip › xyz_coordinates/NHC/TS/SP_1t-TS_add-py-NHC0/1t-TS_add-py-NHC0.xyz]

51
XYZ file generated by orca_plot on BaseName=TS-Sing-red2-py-NHC-tsAdd
  Ru     -0.162941     -0.336448     -0.729332
  N       1.796424     -0.395577     -1.294042
  C       2.895646     -0.542512     -0.492939
  C       4.179000     -0.681371     -0.978033
  C       4.397691     -0.688710     -2.381104
  C       3.300529     -0.556896     -3.215473
  C       2.003041     -0.408199     -2.682011
  N      -0.341302     -0.186270     -2.662691
  C       0.798763     -0.254397     -3.454953
  C       0.677677     -0.147975     -4.841532
  C      -0.588650      0.038096     -5.421051
  C      -1.725892      0.141835     -4.603181
  C      -1.594953      0.038735     -3.217250
  N      -2.144291      0.134160     -0.903696
  C      -2.622644      0.171681     -2.218999
  C      -3.999095      0.342903     -2.476228
  C      -4.901855      0.464974     -1.433081
  C      -4.408680      0.402222     -0.103647
  C      -3.056214      0.234594      0.108752
  C      -0.585422     -2.118639     -0.094312
  N      -1.035886     -3.294532     -0.614037
  C      -1.338868     -4.221478      0.377396
  C      -1.080860     -3.633526      1.576727
  N      -0.624973     -2.347028      1.280167
  N       0.142362     -0.205470      1.348531
  C      -0.182719     -1.305894      2.085910
  C      -0.049317     -1.377726      3.474229
  C       0.476989     -0.272981      4.141104
  C       0.859632      0.851211      3.394307
  C       0.675089      0.845688      2.016616
  H       0.943933      1.702524      1.400811
  H      -0.340668     -2.282059      4.008810
  H       1.291380      1.730676      3.873947
  H       0.596699     -0.292543      5.225834
  H      -2.638450      0.183226      1.115989
  H      -4.340773      0.370730     -3.512753
  H      -5.079396      0.485434      0.753571
  H      -5.967490      0.597299     -1.629264
  H      -2.707585      0.319117     -5.046357
  H      -0.685526      0.124442     -6.504746
  H       1.568003     -0.196309     -5.471174
  H       2.692148     -0.541361      0.579681
  H       5.008177     -0.784490     -0.275389
  H       3.424030     -0.568780     -4.300150
  H       5.402791     -0.801292     -2.791633
  H      -1.707958     -5.216344      0.145355
  H      -1.135394     -3.458251     -1.611222
  O      -0.631304      2.830434     -1.825254
  C      -0.835759      2.616652     -0.682360
  O      -1.114086      2.778797      0.453248
  H      -1.183986     -4.008546      2.590162
