# Supplementary material for: The Effect of N‑Donor Ligands on Activation of [Ru(tpy)(L–py)(AcCN)]2+ Precatalysts in CO2 Reduction Reaction Electrocatalysis
Source: Inorg Chem. 2026 Jun 18;65(26):15164–73. doi: 10.1021/acs.inorgchem.6c02082 (PMC13343509; doi:10.1021/acs.inorgchem.6c02082)
Supplement: Supplementary file 2 [file ic6c02082_si_002.zip › xyz_coordinates/NHC/TS/SP_1t-TS_diss-py-NHC0/1t-TS_diss-py-NHC0.xyz]

54
Coordinates from ORCA-job TS-Sing-red2-py-NHC-tsDiss
  Ru  -1.74025346106100     -2.83576336898785      1.38882185834891
  N   -1.36618990795677     -0.60965833976362      0.99353337596630
  C   -2.18031389648407     -4.65445892115207      1.76953400526394
  N   0.18724161072633     -3.22029968702462      0.78833769462397
  C   1.24882639629782     -3.57312623630958      1.56140663705491
  C   2.49634952706472     -3.88143579426907      1.05388848956635
  C   2.69399702896726     -3.84661056590524     -0.35699820277716
  C   1.62366502876269     -3.50167585761917     -1.16481937239546
  C   0.36830885062454     -3.17304734052667     -0.60628560662093
  N   -1.97435137324266     -2.80367738257651     -0.59719234039554
  C   -0.81566969525797     -2.82681035132476     -1.35649244670834
  C   -0.87784240004159     -2.50523440579759     -2.71005510541323
  C   -2.10303795470524     -2.05178853967161     -3.25563620667597
  C   -3.21122441103810     -1.84246666706818     -2.41988295638963
  C   -3.13104928774261     -2.16336600392016     -1.05855056659036
  N   -3.68032489386076     -2.17768976104544      1.27909865961950
  C   -4.10159344523171     -1.89652844339311     -0.04317705094335
  C   -5.42881201568215     -1.43446897726297     -0.26390537214626
  C   -6.29844566216318     -1.23720303594919      0.78798943245323
  C   -5.85230281066215     -1.52869975004661      2.11652110820950
  C   -4.56337666565734     -1.99321480005855      2.29233262394428
  N   -2.54919831479375     -5.78585076766286      1.11041454637601
  C   -2.75427337714319     -6.85244412287975      1.97938553586778
  C   -2.51066180316263     -6.40317337862017      3.24002351175855
  N   -2.15847605952389     -5.05726032463693      3.10738451023217
  N   -1.51896072077178     -2.89324263814978      3.45484982540833
  C   -1.79429987585170     -4.09378819556863      4.04339120303121
  C   -1.71331778843311     -4.31028285079264      5.42056160950071
  C   -1.33038083912737     -3.24460804446273      6.23444690607264
  C   -1.04277889823653     -2.00489422447470      5.64365708649268
  C   -1.14769986336875     -1.87255143620078      4.26388735977283
  H   -0.93714303897442     -0.93006753849747      3.75609347297284
  H   -1.94526956057412     -5.28940226868971      5.84009639040096
  H   -0.74003106261442     -1.14694967310186      6.24559574586360
  H   -1.25745762677455     -3.38010788021965      7.31498786136915
  H   -4.18045873134623     -2.23152375632415      3.28865239757676
  H   -5.74955275695653     -1.23860936806105     -1.28980287918195
  H   -6.50324583919842     -1.38975642107559      2.98142538534717
  H   -7.31324640565631     -0.87438754303146      0.60882025783971
  H   -4.11589095185785     -1.37796976536639     -2.81925387103543
  H   -2.16081817357491     -1.78364361141650     -4.31283658179073
  H   0.01954683335526     -2.54710132324833     -3.33067008470033
  H   1.05347602438538     -3.59401705175789      2.63664568178185
  H   3.30688659551895     -4.14508348528499      1.73578981696576
  H   1.73508377807717     -3.48027889559451     -2.25116387880865
  H   3.66517501251644     -4.09105238932963     -0.79221341305907
  H   -3.05468922744866     -7.83526751076215      1.62815245104923
  H   -2.65963683130694     -5.82494352408953      0.10197185151773
  H   -2.55697218093903     -6.91419312130268      4.19635677558198
  C   -1.81471175732529      0.24220228585965      0.33398116091537
  C   -2.36882865704904      1.30573814369090     -0.48780263670053
  H   -3.42240029670127      1.47113385848563     -0.21738781766101
  H   -2.31201149952309      1.01196412465620     -1.54631142195226
  H   -1.80497374127519      2.23936333958320     -0.33802263479987
