# Supplementary material for: The Effect of N‑Donor Ligands on Activation of [Ru(tpy)(L–py)(AcCN)]2+ Precatalysts in CO2 Reduction Reaction Electrocatalysis
Source: Inorg Chem. 2026 Jun 18;65(26):15164–73. doi: 10.1021/acs.inorgchem.6c02082 (PMC13343509; doi:10.1021/acs.inorgchem.6c02082)
Supplement: Supplementary file 2 [file ic6c02082_si_002.zip › xyz_coordinates/oz/AcCN/c-1Ru_py-oz_AcCN_0.xyz]

53
Coordinates from ORCA-job /home/lovelace/proj/proj487/mpfranco/WORK/Leq-py/oz-py/S/red2/Sing/Sing-red2-oz-py-S
  Ru  -1.71344384105245     -2.36261296196974      1.24393055976091
  N   0.22509785795291     -2.73873345430595      0.58210067914316
  C   1.33780414661485     -2.90262503935284      1.33213618462459
  C   2.58810450412019     -3.15447434366304      0.78444219794472
  C   2.71068703880909     -3.24910901962675     -0.61724767349058
  C   1.57105888622644     -3.09633795465871     -1.40009614345702
  C   0.32811061918589     -2.84685406041378     -0.79653306520585
  N   -2.00114251612764     -2.51193199057880     -0.68896216321360
  C   -0.94082624103422     -2.74169677943595     -1.51758231642859
  C   -1.15320188517555     -2.96313664985129     -2.87489745141642
  C   -2.48763435050548     -2.98225586763749     -3.35479038782558
  C   -3.56101478583521     -2.80334900743709     -2.48031617083956
  C   -3.32634843408919     -2.56576003921329     -1.11269208242809
  N   -3.73271950978536     -2.07643628134196      1.20557230148703
  C   -4.27847417354975     -2.31071043598809     -0.07371420756860
  C   -5.68472567403092     -2.20066036817535     -0.25932546121445
  C   -6.50872802471444     -1.84585038515374      0.78850507081026
  C   -5.93135867756121     -1.58010664569256      2.06548877898650
  C   -4.56086105741976     -1.70720031583517      2.20982245820119
  N   -2.05679673339903     -4.36623479822154      1.53377793429964
  C   -2.06604623633619     -5.34546529566566      0.60727198004831
  C   -2.38317328311941     -6.66605379301879      0.89726943640265
  C   -2.71100480521112     -7.01315977408775      2.23743817434634
  C   -2.67925399337134     -6.03813413263341      3.21512024377893
  C   -2.32946613759213     -4.70779416934043      2.86326415804969
  N   -1.59542338858701     -2.46398883195690      3.31354109972843
  C   -2.09616970978703     -3.63599875818305      3.75087202360659
  O   -2.16924648015290     -3.68126269954273      5.11159564801991
  C   -1.65718681112800     -2.47075639741943      5.54122817215469
  C   -1.30014651327375     -1.73600006163040      4.45035490131240
  H   -1.83084717444806     -5.03135876189693     -0.41187227014105
  H   -2.89996218578109     -6.26868351585089      4.25898596136005
  H   -2.40189142322972     -7.40592752421368      0.09610576423705
  H   -2.97503419679071     -8.04175379740739      2.49334824234781
  H   -4.07112067865292     -1.52954276310050      3.17058590616078
  H   -6.10057412480153     -2.39204686713237     -1.25076869403599
  H   -6.54454297368727     -1.29779536091856      2.92258606491436
  H   -7.58757465934038     -1.76207164325772      0.63887021771390
  H   -4.58489904540840     -2.85100403245197     -2.85663057644604
  H   -2.67763951554199     -3.16351908196720     -4.41446748837726
  H   -0.31710115398923     -3.15537718109095     -3.54813249130642
  H   1.19297995583376     -2.81580100175787      2.41101086657076
  H   3.45284664877506     -3.26682687328121      1.44029971071638
  H   1.63019353324722     -3.17319737680446     -2.48691683827664
  H   3.67903802908714     -3.44392473496183     -1.08195774521845
  H   -1.64318676181194     -2.30006178147424      6.61265993501389
  H   -0.87698143880534     -0.73547169579186      4.40621948484878
  C   -1.12068712068487      0.73410752558481      1.09319492234723
  N   -1.33989503012732     -0.40847072069719      1.14343886703891
  C   -0.85221110391543      2.16290143817854      1.05317834851230
  H   -1.25542856977961      2.59395723977032      0.12456110094619
  H   0.23296667306175      2.34174055879297      1.08913115045204
  H   -1.32663092527927      2.65763846476193      1.91423072600373
