# Supplementary material for: The Effect of N‑Donor Ligands on Activation of [Ru(tpy)(L–py)(AcCN)]2+ Precatalysts in CO2 Reduction Reaction Electrocatalysis
Source: Inorg Chem. 2026 Jun 18;65(26):15164–73. doi: 10.1021/acs.inorgchem.6c02082 (PMC13343509; doi:10.1021/acs.inorgchem.6c02082)
Supplement: Supplementary file 2 [file ic6c02082_si_002.zip › xyz_coordinates/oz/AcCN/c-1Ru_py-oz_AcCN_2+.xyz]

53
Coordinates from ORCA-job /home/lovelace/proj/proj487/mpfranco/WORK/Leq-py/oz-py/S/oz-py-S
  Ru  -1.79994213911910     -2.43542965354263      1.24383080878871
  N   0.14509239908530     -2.82410104155513      0.65175869144083
  C   1.22622024391219     -2.95969720984378      1.43828147642974
  C   2.49290918076409     -3.22982901728340      0.92117427815328
  C   2.64470385564801     -3.36325593445635     -0.46065717429601
  C   1.52465114973179     -3.22307102605163     -1.28236545574577
  C   0.28002609653068     -2.95342120011492     -0.70754059324482
  N   -2.04960833910764     -2.55398315679598     -0.70355678145089
  C   -0.96510607571005     -2.78931818766530     -1.48121958677400
  C   -1.11576098583592     -2.85431050984899     -2.87032219314689
  C   -2.38920487339524     -2.66794428973662     -3.41867164043081
  C   -3.49021118697011     -2.42056613071432     -2.59207309706749
  C   -3.29331449556680     -2.36669519374664     -1.20811294489616
  N   -3.83879080023795     -2.11033712894367      1.12031303096652
  C   -4.31168520899874     -2.12850205080829     -0.16757476744512
  C   -5.66989934121808     -1.93933394169391     -0.43568422806325
  C   -6.55600824434163     -1.72985740629033      0.62283774644942
  C   -6.06092491191125     -1.71469522864667      1.92874767705642
  C   -4.69550651144460     -1.90854133637312      2.13572257091222
  N   -2.11973989844876     -4.45058327342940      1.63574534375361
  C   -2.41025860178550     -5.39309516366864      0.71971862966217
  C   -2.61284098983387     -6.72864012944011      1.06462294963294
  C   -2.51288059897074     -7.11448367554066      2.40523111467351
  C   -2.21332996377615     -6.14846186788643      3.36561626178532
  C   -2.02400041607647     -4.82946458582447      2.94822002984244
  N   -1.56100506131974     -2.49984271524890      3.30047594006130
  C   -1.71398945256554     -3.71144392388857      3.80379331366312
  O   -1.55238259590865     -3.74039911781026      5.13051931943048
  C   -1.27610632399922     -2.44960760149969      5.49616436081399
  C   -1.27796206589602     -1.67293535883202      4.37474241505872
  H   -2.48001189407816     -5.06096434838984     -0.31639094015206
  H   -2.12515811815469     -6.39720986375269      4.42356589003332
  H   -2.84585163796243     -7.45108542134668      0.28171187908040
  H   -2.66675694142961     -8.15406052469376      2.69885086628706
  H   -4.26138821951797     -1.90419821553185      3.13644755209393
  H   -6.02824105953382     -1.95902776328150     -1.46482093088670
  H   -6.71682021972005     -1.55454870264902      2.78523754682821
  H   -7.61921069857834     -1.58160823300950      0.42692056032588
  H   -4.48170283030906     -2.27113281438708     -3.01868110757013
  H   -2.52428740870919     -2.71382992365121     -4.50018326157211
  H   -0.25828860999851     -3.04400572926878     -3.51529205701135
  H   1.05823611782369     -2.84537926618794      2.50996667394820
  H   3.34020288546088     -3.33136122403331      1.60026764486089
  H   1.61556547578536     -3.32318977715440     -2.36385030747824
  H   3.62223909773214     -3.57431743812926     -0.89732470711489
  H   -1.11037708217252     -2.26480252633797      6.55263942438710
  H   -1.10208047436265     -0.60722899496027      4.26118808045177
  C   -1.27414290192891      0.66489743645448      1.03003108184313
  N   -1.46611390993501     -0.47742049605595      1.10504680247425
  C   -1.03601552400869      2.09449228940651      0.94901898038447
  H   -0.24352498924707      2.29622440666363      0.21324465197763
  H   -0.72343049314772      2.47193977113202      1.93395985663460
  H   -1.95975273724169      2.60504243634563      0.63885522416100
