# Supplementary material for: The Effect of N‑Donor Ligands on Activation of [Ru(tpy)(L–py)(AcCN)]2+ Precatalysts in CO2 Reduction Reaction Electrocatalysis
Source: Inorg Chem. 2026 Jun 18;65(26):15164–73. doi: 10.1021/acs.inorgchem.6c02082 (PMC13343509; doi:10.1021/acs.inorgchem.6c02082)
Supplement: Supplementary file 2 [file ic6c02082_si_002.zip › xyz_coordinates/oz/AcCN/c-2Ru_py-oz_AcCN_+.xyz]

53
Coordinates from ORCA-job /home/lovelace/proj/proj487/mpfranco/WORK/Leq-py/oz-py/S/red1/red1-oz-py-S
  Ru  -1.79499465743989     -2.41261266487398      1.26537513257687
  N   0.14566194566010     -2.80815357106508      0.67763615752530
  C   1.23654432916544     -2.93441310284766      1.46411949800623
  C   2.50006826414376     -3.21446062252485      0.96549989204248
  C   2.65881613889053     -3.37381799681349     -0.43031573432729
  C   1.54945973727991     -3.24866747928158     -1.25199547251552
  C   0.28299879604623     -2.96573399636476     -0.69912631536312
  N   -2.04539954555603     -2.56679289260813     -0.68498519399206
  C   -0.93928930126347     -2.81727026844220     -1.46510700421473
  C   -1.10199460782609     -2.89988816346717     -2.85114460817045
  C   -2.37716072320943     -2.71416872824242     -3.40799042525390
  C   -3.48497087666858     -2.44261920291885     -2.58328958826817
  C   -3.30196159728403     -2.36764966060319     -1.20222367186862
  N   -3.83256809292323     -2.08847410337127      1.12382066753396
  C   -4.30768275226035     -2.11653463829974     -0.18112954385444
  C   -5.67904132530647     -1.92615760036655     -0.43756914185493
  C   -6.56240402033813     -1.71407108399976      0.61174744040486
  C   -6.06383669503730     -1.69567168028647      1.93212126445963
  C   -4.70448226175244     -1.88579738721488      2.13510864190814
  N   -2.12294295507608     -4.42597871571502      1.63045322522131
  C   -2.43370886826238     -5.35051792060767      0.70135201330861
  C   -2.64003414151409     -6.69041261594220      1.02341205983046
  C   -2.52461555414842     -7.10307842053337      2.35687379826833
  C   -2.20642582500755     -6.15749331858964      3.33023808472073
  C   -2.01298124407627     -4.83008425538882      2.93540617258013
  N   -1.56003549763871     -2.50385495250853      3.32432810591784
  C   -1.69683059510827     -3.72818087221183      3.80589281634607
  O   -1.53030874889808     -3.78343869375660      5.13586492801557
  C   -1.26983952238888     -2.49616466346021      5.52436372851851
  C   -1.28589959003178     -1.69837258807360      4.41835109066523
  H   -2.51170621359858     -4.98877203781445     -0.32444753428965
  H   -2.10750210722482     -6.42707291980560      4.38226909164382
  H   -2.88654475277175     -7.39799422152015      0.23081907754109
  H   -2.68145482862580     -8.14717792472098      2.63274671798462
  H   -4.27082813372331     -1.87799680762818      3.13710561204998
  H   -6.03623787799018     -1.95226905916762     -1.46795049555754
  H   -6.72072690843346     -1.53401097445082      2.78777311350211
  H   -7.62614904212977     -1.56684324723012      0.41583278288649
  H   -4.47304861259490     -2.29070516374187     -3.01953292343101
  H   -2.50978703916871     -2.77506174513356     -4.48933872331479
  H   -0.24532868589456     -3.10150821433919     -3.49572085010722
  H   1.06384576690834     -2.80124838333683      2.53410172696615
  H   3.34414827986798     -3.30589418158524      1.65023691269629
  H   1.64419792090726     -3.36884040626349     -2.33224789167522
  H   3.63918719524511     -3.59317982225745     -0.85760516857382
  H   -1.10161302867862     -2.32948011799038      6.58349501851352
  H   -1.12289724450947     -0.62831114218379      4.32813672603317
  C   -1.27636132235167      0.67756561380972      0.99607801906182
  N   -1.46550081139674     -0.46524761168338      1.09801746694707
  C   -1.03924425071738      2.10736597782397      0.88937989234158
  H   -1.39082529855344      2.47263147547991     -0.08700606331250
  H   0.03714331922684      2.31391694632081      0.98579600846458
  H   -1.58082135896237      2.63463753779830      1.68902291946244
