# Supplementary material for: The Effect of N‑Donor Ligands on Activation of [Ru(tpy)(L–py)(AcCN)]2+ Precatalysts in CO2 Reduction Reaction Electrocatalysis
Source: Inorg Chem. 2026 Jun 18;65(26):15164–73. doi: 10.1021/acs.inorgchem.6c02082 (PMC13343509; doi:10.1021/acs.inorgchem.6c02082)
Supplement: Supplementary file 2 [file ic6c02082_si_002.zip › xyz_coordinates/oz/AcCN/c-3Ru_py-oz_AcCN_0.xyz]

53
Coordinates from ORCA-job /home/lovelace/proj/proj487/mpfranco/WORK/Leq-py/oz-py/S/red2/red2-oz-py-S
  Ru  -1.78938903233910     -2.36883195655166      1.24966691830153
  N   0.14714132818328     -2.76479002224844      0.66829748896119
  C   1.24679314793700     -2.85627526566214      1.44738337150183
  C   2.50991303677564     -3.13942179095374      0.94788506430543
  C   2.66088818021282     -3.33782029004494     -0.44457433038233
  C   1.54246107713738     -3.24729500149765     -1.25997001177992
  C   0.27746245032726     -2.96301128132191     -0.70534397457031
  N   -2.04432255680176     -2.53671453615591     -0.69381836647680
  C   -0.95337731635558     -2.84650623029824     -1.46938045044731
  C   -1.13297439149471     -3.03006845780158     -2.84353703798573
  C   -2.42326218364072     -2.89998710156155     -3.38971699664220
  C   -3.52260986678720     -2.60063768081189     -2.56749067237887
  C   -3.32136202269662     -2.42124896062487     -1.19403356520796
  N   -3.82107526386267     -2.05308922650172      1.13053128617896
  C   -4.31300653759424     -2.14113217424640     -0.17292793968844
  C   -5.69077957887477     -1.95628296764899     -0.41923595272198
  C   -6.56105780742816     -1.69379315015533      0.62727344114318
  C   -6.04535230366455     -1.61326780317956      1.94361082329467
  C   -4.68380578589328     -1.79611143967949      2.13718867535629
  N   -2.11836317768261     -4.39384810298509      1.56431374943445
  C   -2.39975656897454     -5.32647411289755      0.63591442907676
  C   -2.60666804493308     -6.66993037414748      0.92906146975900
  C   -2.51705101462120     -7.09226037039292      2.28975791838883
  C   -2.23005049967564     -6.16369060882950      3.26671060477105
  C   -2.02802584026708     -4.79966352554071      2.90744470054987
  N   -1.56119967417354     -2.47592574931427      3.32988115252245
  C   -1.73139091151682     -3.73661625818074      3.77798262582451
  O   -1.58057446934737     -3.81670519095845      5.13235678649519
  C   -1.29973911495865     -2.52182450219645      5.54439424187577
  C   -1.28912271869661     -1.71328642452610      4.44594162842213
  H   -2.45850749335948     -4.96093153974189     -0.39185114066223
  H   -2.15282998459370     -6.44790421028592      4.31817477624667
  H   -2.83152079347360     -7.37194265167171      0.12519419237998
  H   -2.67397101945654     -8.14062441827207      2.55460978732670
  H   -4.23473310565671     -1.74420547296387      3.13172978870169
  H   -6.05966114165679     -2.02383083956155     -1.44412885709116
  H   -6.69285530639494     -1.41319765235132      2.79862109456390
  H   -7.62692013538755     -1.55248240346659      0.43692838926329
  H   -4.52355478039031     -2.51952115974626     -2.99414811284433
  H   -2.57337535410814     -3.04424081501715     -4.46123572238684
  H   -0.28637670394490     -3.28116249548377     -3.48415586393739
  H   1.07520190646837     -2.69512664572663      2.51410768910054
  H   3.35988709582437     -3.20594858691110      1.62868227094363
  H   1.62983110249821     -3.39473824176192     -2.33777321071575
  H   3.64028719224713     -3.55940039935531     -0.87331020525996
  H   -1.14327665981030     -2.37107279092656      6.60717206880053
  H   -1.10550655629979     -0.64309098287700      4.38635398322614
  C   -1.25618191982877      0.72674290578883      1.05726719412485
  N   -1.45396229982779     -0.41969091295158      1.12596785391157
  C   -1.00710031366096      2.15849334881231      0.99589386179667
  H   -0.26434901341764      2.37845304682998      0.21424583005296
  H   -0.62402143068346      2.51499030699933      1.96423403345819
  H   -1.94061415337940      2.69232118755727      0.76200012111899
