# Supplementary material for: The Effect of N‑Donor Ligands on Activation of [Ru(tpy)(L–py)(AcCN)]2+ Precatalysts in CO2 Reduction Reaction Electrocatalysis
Source: Inorg Chem. 2026 Jun 18;65(26):15164–73. doi: 10.1021/acs.inorgchem.6c02082 (PMC13343509; doi:10.1021/acs.inorgchem.6c02082)
Supplement: Supplementary file 2 [file ic6c02082_si_002.zip › xyz_coordinates/oz/AcCN/SP_t-1Ru_py-oz_AcCN_0/t-1Ru_py-oz_AcCN_0.xyz]

53
Coordinates from ORCA-job Sing-red2-py-oz-S
  Ru  -1.90717635433372     -2.32423094468281      1.23468479877619
  N   0.02344126735068     -2.76970951548002      0.75749854349069
  C   1.12053275728015     -2.75510609471459      1.54875056496079
  C   2.38283088458980     -3.12147556109442      1.11535706332573
  C   2.54251424064702     -3.53474447429640     -0.24114443171105
  C   1.44466362519069     -3.53786169396921     -1.07594418400017
  C   0.16439324892534     -3.14156736186501     -0.59647068901288
  N   -2.10933149516149     -2.49160528474013     -0.71225445327795
  C   -1.01208416254448     -3.00413967376862     -1.39968493282293
  C   -1.17307546656835     -3.26009449239699     -2.77646564054869
  C   -2.39760134665262     -3.01290267676351     -3.39646204464082
  C   -3.50577585492907     -2.53765267114714     -2.64768509795510
  C   -3.33024368806569     -2.30333079789489     -1.28722500469269
  N   -3.94422228262907     -1.95029460653646      1.00803148101716
  C   -4.36844766687906     -1.96429947716587     -0.31058122917710
  C   -5.71310075656997     -1.71993939431212     -0.62853437896761
  C   -6.63649417262607     -1.46897382348183      0.38228390215609
  C   -6.19331707412197     -1.47038919177841      1.71992267027386
  C   -4.85188464718733     -1.71553088257281      1.98149899145450
  N   -2.21625409195438     -4.31584272917284      1.51514372642236
  C   -2.62868540189608     -5.45186028957244      0.84913898442602
  C   -2.45158308991276     -6.51896262298933      1.67735160345596
  O   -1.93830350007870     -6.06466628961561      2.88316154855425
  C   -1.81794052904529     -4.71666303210071      2.73687843671269
  N   -1.63593615246000     -2.45855770469675      3.29720884843912
  C   -1.48045555275172     -3.78040712044795      3.73854023484064
  C   -1.10533949875044     -4.07094716814033      5.07526950356844
  C   -0.95229411207206     -3.03535514041797      5.97714614228845
  C   -1.18543221187055     -1.70086150649606      5.54354238518988
  C   -1.51818619193728     -1.47597415766827      4.21353750277647
  H   -1.67187293831160     -0.46245152370850      3.83488091338205
  H   -0.95281105844253     -5.11139082205913      5.36878337022557
  H   -1.08537771623479     -0.85582496290073      6.22612135805874
  H   -0.66209719468985     -3.24001092059287      7.01002975763176
  H   -4.45967146079174     -1.72268892764867      3.00071051141226
  H   -6.02485211519570     -1.73366803993245     -1.67391151131018
  H   -6.87820619614664     -1.27647878257554      2.54691185874417
  H   -7.68376724481816     -1.27881412447936      0.14017538882560
  H   -4.47808539631087     -2.39687696139211     -3.12101357875892
  H   -2.51325000531869     -3.21136984560727     -4.46383220650602
  H   -0.33766636689774     -3.65552080501429     -3.35772357527137
  H   0.93951065008409     -2.44876986883493      2.58223148362412
  H   3.22244041921080     -3.10839278439080      1.81192507976799
  H   1.54564382627624     -3.83478987978968     -2.12202731222033
  H   3.52226746840837     -3.83878543356544     -0.61682208294150
  H   -2.60032092575890     -7.58948283468410      1.58433918133535
  H   -2.99896824953269     -5.42385441427836     -0.17259495746672
  C   -1.36931685937947      0.77802778490627      1.11897934292111
  N   -1.57006804258789     -0.36870077086530      1.15850470443866
  C   -1.10939101416208      2.20863670787188      1.09271238973619
  H   -0.29048457411735      2.42772356485997      0.39103381245643
  H   -0.82296095172636      2.55487331484697      2.09741270845941
  H   -2.01175913554132      2.74945014281472      0.77011168513297
