# Supplementary material for: The Effect of N‑Donor Ligands on Activation of [Ru(tpy)(L–py)(AcCN)]2+ Precatalysts in CO2 Reduction Reaction Electrocatalysis
Source: Inorg Chem. 2026 Jun 18;65(26):15164–73. doi: 10.1021/acs.inorgchem.6c02082 (PMC13343509; doi:10.1021/acs.inorgchem.6c02082)
Supplement: Supplementary file 2 [file ic6c02082_si_002.zip › xyz_coordinates/oz/AcCN/SP_t-1Ru_py-oz_AcCN_2+/t-1Ru_py-oz_AcCN_2+.xyz]

53
Coordinates from ORCA-job /home/lovelace/proj/proj487/mpfranco/WORK/py-Lax/py-oz/S/py-oz-S
  Ru  -1.83020651198333     -2.42373654090497      1.23465090645018
  N   0.11819709707228     -2.82531396091387      0.66473143918411
  C   1.18965428631831     -2.96458204188442      1.46361114052699
  C   2.46095459585832     -3.24151462617022      0.96117518632751
  C   2.62729990487957     -3.37841651735175     -0.41852116655328
  C   1.51668240562236     -3.23599459073868     -1.25283005917221
  C   0.26706930964308     -2.95987171268504     -0.69242029981270
  N   -2.05936250740355     -2.54330285221777     -0.71551016019235
  C   -0.97023895162432     -2.79804715731827     -1.47928409971300
  C   -1.10959781472908     -2.88579720136598     -2.86840125152617
  C   -2.37754797540936     -2.70316885256262     -3.43026784272628
  C   -3.48440680192924     -2.43956331095326     -2.61670825978689
  C   -3.29827363330948     -2.36293490817161     -1.23225993354577
  N   -3.86544747984733     -2.08346585884953      1.08824607493019
  C   -4.32512115426628     -2.10714661354748     -0.20415971077334
  C   -5.67869621285478     -1.90898734438805     -0.48784608383883
  C   -6.57436542337803     -1.68434216522680      0.55965511580810
  C   -6.09286440664036     -1.66360000185163      1.87036974866029
  C   -4.73115189796772     -1.86746716500613      2.09299345204827
  N   -2.16433827581339     -4.40539218494493      1.60982306792176
  C   -2.45951036582528     -5.57261969036900      0.92608862948398
  C   -2.54988265190674     -6.56934225744067      1.85174874710225
  O   -2.31455969157975     -6.03250070125967      3.09110497828430
  C   -2.08943403005327     -4.73260959182995      2.88740351193062
  N   -1.61875419081674     -2.50159315247343      3.32683936727100
  C   -1.79187510964601     -3.73816480027324      3.88897794096672
  C   -1.68509314879652     -3.97044086596595      5.26180301424640
  C   -1.38773796875476     -2.89250540593028      6.09548973293134
  C   -1.20975500050272     -1.62718831956097      5.52548129227627
  C   -1.33260397481614     -1.47116862366063      4.14521835201305
  H   -1.20126361912152     -0.49954603976000      3.66887185852737
  H   -1.83356257035968     -4.97765898306372      5.65217241807855
  H   -0.97605716774950     -0.75751441177031      6.14072206151219
  H   -1.29611777177562     -3.03717075094518      7.17305308971249
  H   -4.30803480266982     -1.85938874439671      3.09846019266975
  H   -6.02626156741013     -1.93357680799279     -1.52059056486540
  H   -6.75597153475635     -1.49186827815315      2.71901384021297
  H   -7.63416317130966     -1.52877120195524      0.35133353780472
  H   -4.47227282033523     -2.29560168561734     -3.05352352768241
  H   -2.50406803342347     -2.76642622963313     -4.51195803104812
  H   -0.24783859541308     -3.09075061868020     -3.50289396119221
  H   1.01007113362355     -2.84812823447853      2.53323063543821
  H   3.29999611353592     -3.34581825516245      1.65001093495243
  H   1.61888787028026     -3.33955354971657     -2.33299255285341
  H   3.60869758014338     -3.59450432121373     -0.84393684692557
  H   -2.75654900845269     -7.63388902481588      1.81057599180414
  H   -2.58152040389665     -5.60369192105596     -0.15296779680763
  C   -1.29163896309947      0.67168247777624      0.97688073052055
  N   -1.48388498925022     -0.46774891508930      1.09164019098579
  C   -1.05362646092339      2.09762197697420      0.84812735116423
  H   -0.29798201545518      2.27758086687958      0.06920032922055
  H   -0.69160754875948      2.49832635265484      1.80661174729549
  H   -1.99011843196144      2.60406874803235      0.57118870775269
