# Supplementary material for: The Effect of N‑Donor Ligands on Activation of [Ru(tpy)(L–py)(AcCN)]2+ Precatalysts in CO2 Reduction Reaction Electrocatalysis
Source: Inorg Chem. 2026 Jun 18;65(26):15164–73. doi: 10.1021/acs.inorgchem.6c02082 (PMC13343509; doi:10.1021/acs.inorgchem.6c02082)
Supplement: Supplementary file 2 [file ic6c02082_si_002.zip › xyz_coordinates/oz/AcCN/SP_t-2Ru_py-oz_AcCN_+/t-2Ru_py-oz_AcCN_+.xyz]

53
XYZ file generated by orca_plot on BaseName=red1-py-oz-S
  Ru     -1.815241     -2.405291      1.241673
  N       0.128994     -2.811459      0.657615
  C       1.210070     -2.959519      1.453416
  C       2.475538     -3.244462      0.959495
  C       2.644675     -3.385827     -0.432984
  C       1.540051     -3.240934     -1.262634
  C       0.277086     -2.955511     -0.713833
  N      -2.048938     -2.552971     -0.712353
  C      -0.948803     -2.805339     -1.488727
  C      -1.100109     -2.907483     -2.870551
  C      -2.383162     -2.746218     -3.431496
  C      -3.490466     -2.485993     -2.613001
  C      -3.315736     -2.386558     -1.227204
  N      -3.845804     -2.068728      1.093694
  C      -4.318363     -2.121706     -0.217293
  C      -5.692041     -1.923896     -0.476881
  C      -6.572926     -1.680253      0.564355
  C      -6.075212     -1.632806      1.888497
  C      -4.718502     -1.830468      2.096624
  N      -2.154424     -4.388193      1.600653
  C      -2.427640     -5.554996      0.907430
  C      -2.546475     -6.554670      1.826803
  O      -2.348252     -6.022912      3.075492
  C      -2.117076     -4.718480      2.879839
  N      -1.620008     -2.495164      3.329077
  C      -1.831182     -3.730399      3.888209
  C      -1.758248     -3.966606      5.264465
  C      -1.451852     -2.899991      6.107421
  C      -1.228402     -1.637562      5.541718
  C      -1.320574     -1.476552      4.160855
  H      -1.156240     -0.507384      3.688725
  H      -1.939236     -4.970970      5.649039
  H      -0.984320     -0.775271      6.163662
  H      -1.386940     -3.048339      7.186475
  H      -4.286974     -1.801678      3.099477
  H      -6.048648     -1.968256     -1.507087
  H      -6.731705     -1.445608      2.739169
  H      -7.635250     -1.528284      0.363597
  H      -4.480883     -2.358489     -3.052447
  H      -2.514563     -2.823394     -4.511997
  H      -0.240222     -3.110023     -3.509957
  H       1.029533     -2.838183      2.523281
  H       3.313365     -3.351510      1.649691
  H       1.641092     -3.349778     -2.343292
  H       3.626280     -3.607755     -0.855729
  H      -2.754044     -7.618652      1.776398
  H      -2.517884     -5.582962     -0.174722
  C      -1.275583      0.680367      0.975083
  N      -1.469203     -0.461247      1.085929
  C      -1.034819      2.108520      0.856806
  H      -1.428179      2.475108     -0.103014
  H       0.045994      2.308935      0.903983
  H      -1.536846      2.639341      1.679591
