# Supplementary material for: The Effect of N‑Donor Ligands on Activation of [Ru(tpy)(L–py)(AcCN)]2+ Precatalysts in CO2 Reduction Reaction Electrocatalysis
Source: Inorg Chem. 2026 Jun 18;65(26):15164–73. doi: 10.1021/acs.inorgchem.6c02082 (PMC13343509; doi:10.1021/acs.inorgchem.6c02082)
Supplement: Supplementary file 2 [file ic6c02082_si_002.zip › xyz_coordinates/oz/AcCN/SP_t-3Ru_py-oz_AcCN_0/t-3Ru_py-oz_AcCN_0.xyz]

53
XYZ file generated by orca_plot on BaseName=red2-py-oz-S
  Ru     -1.819393     -2.343932      1.219736
  N       0.119810     -2.753630      0.657107
  C       1.214870     -2.829681      1.443955
  C       2.480729     -3.123876      0.958089
  C       2.639429     -3.350637     -0.430054
  C       1.526393     -3.275047     -1.253596
  C       0.257326     -2.978841     -0.712760
  N      -2.059308     -2.523106     -0.728318
  C      -0.967725     -2.875272     -1.485392
  C      -1.144064     -3.105887     -2.854074
  C      -2.430478     -2.988437     -3.409363
  C      -3.533264     -2.661595     -2.600945
  C      -3.334415     -2.434678     -1.234436
  N      -3.847233     -2.011691      1.078238
  C      -4.331200     -2.122955     -0.225794
  C      -5.704093     -1.926864     -0.486512
  C      -6.578816     -1.629927      0.547589
  C      -6.071043     -1.524868      1.864907
  C      -4.713208     -1.719844      2.072699
  N      -2.161263     -4.339042      1.520971
  C      -2.447739     -5.489633      0.818757
  C      -2.546126     -6.522149      1.703148
  O      -2.320282     -6.030991      2.983412
  C      -2.089827     -4.695525      2.821467
  N      -1.617061     -2.462206      3.320959
  C      -1.806522     -3.758459      3.829990
  C      -1.704709     -4.017060      5.227250
  C      -1.415794     -2.981888      6.091656
  C      -1.224979     -1.669758      5.569316
  C      -1.337566     -1.479348      4.193901
  H      -1.198253     -0.488539      3.753474
  H      -1.857620     -5.036309      5.587865
  H      -0.994617     -0.823714      6.218073
  H      -1.334304     -3.167125      7.165415
  H      -4.270295     -1.649770      3.068916
  H      -6.066146     -2.011501     -1.512567
  H      -6.721785     -1.297382      2.710553
  H      -7.641403     -1.479606      0.346281
  H      -4.533817     -2.600378     -3.031756
  H      -2.577417     -3.170488     -4.475609
  H      -0.297089     -3.387614     -3.481414
  H       1.037275     -2.646916      2.506296
  H       3.326444     -3.177967      1.645234
  H       1.620278     -3.442655     -2.327962
  H       3.621162     -3.581488     -0.848550
  H      -2.751545     -7.583809      1.618117
  H      -2.562553     -5.495301     -0.262519
  C      -1.254401      0.744075      1.059541
  N      -1.465285     -0.400968      1.118119
  C      -0.988377      2.173247      1.012555
  H      -0.725168      2.475343     -0.012345
  H      -0.152601      2.421141      1.684534
  H      -1.881386      2.731759      1.331804
