# Supplementary material for: The Effect of N‑Donor Ligands on Activation of [Ru(tpy)(L–py)(AcCN)]2+ Precatalysts in CO2 Reduction Reaction Electrocatalysis
Source: Inorg Chem. 2026 Jun 18;65(26):15164–73. doi: 10.1021/acs.inorgchem.6c02082 (PMC13343509; doi:10.1021/acs.inorgchem.6c02082)
Supplement: Supplementary file 2 [file ic6c02082_si_002.zip › xyz_coordinates/oz/CO2/c-1Ru_py-oz_CO2_0.xyz]

50
Coordinates from ORCA-job /home/lovelace/proj/proj487/mpfranco/WORK/Leq-py/oz-py/CO2/red2/Sing/Sing-red2-oz-py-CO2
  Ru  -2.49568526711853     -2.45148059534404      0.46515752449431
  N   -0.55872366407987     -2.81349744415887     -0.11099951620109
  C   0.51241548743875     -2.98708118741299      0.69262095698892
  C   1.77853356474547     -3.28705200777392      0.20099517164604
  C   1.95917856539106     -3.41713669286102     -1.18288534323019
  C   0.85944164824683     -3.24418999559539     -2.02164378792007
  C   -0.39316274993050     -2.94361550061985     -1.47182084084444
  N   -2.70499521464432     -2.50728440886574     -1.45390531761560
  C   -1.61660426051718     -2.73916697802803     -2.24974729549050
  C   -1.75193318117072     -2.73686524204091     -3.63998224683907
  C   -3.00987476625624     -2.48478380878360     -4.20393715961714
  C   -4.10830660005365     -2.23261466870744     -3.37515117915963
  C   -3.93711373100399     -2.24188671136091     -1.98651037148869
  N   -4.50038570872735     -2.10250845306419      0.33391695551408
  C   -4.95789600488846     -2.02261834990266     -0.96287104712675
  C   -6.31354340855341     -1.78782353213334     -1.23504481887710
  C   -7.21292317543907     -1.62389091684224     -0.18483566146850
  C   -6.73575831107548     -1.71018995468634      1.13179955509847
  C   -5.38343340606052     -1.95225053877653      1.34439365938332
  N   -2.81144186714639     -4.56540972186369      1.08838507253701
  C   -2.71911453891658     -4.81505619810444      2.42430529405704
  C   -2.88933578413928     -6.09362311772782      2.97075648237604
  C   -3.16318403678213     -7.15001408188254      2.10337055141935
  C   -3.25759971256792     -6.89570702742689      0.72764282313129
  C   -3.07611842594776     -5.59250244402654      0.26435541022924
  N   -2.27662055871714     -2.45190022835060      2.54061938199950
  C   -2.00346119801304     -1.52567456565559      3.53570790218340
  C   -2.01042417049581     -2.18661242034246      4.72760178728867
  O   -2.27883216440852     -3.51166038685716      4.49160515264780
  C   -2.42937903193122     -3.61039835781794      3.15950928447202
  H   -3.14472609227329     -5.34881404044145     -0.79859866248912
  H   -2.80673607598320     -6.24154357125001      4.04819911897351
  H   -3.47183491626530     -7.69662707607387      0.01844483788922
  H   -3.30214452116976     -8.16040752922729      2.49231733399057
  H   -4.96670418020312     -2.02272918677075      2.35048119217533
  H   -6.65332603365810     -1.73763657037167     -2.27014341861519
  H   -7.40156770821179     -1.58780509762697      1.98748474395836
  H   -8.26905421980468     -1.43553565828908     -0.38604797807751
  H   -5.08877044750589     -2.02585006670437     -3.80560305865001
  H   -3.13050011698910     -2.47745948358100     -5.28822096382676
  H   -0.88587146096202     -2.91796099714994     -4.27737086113057
  H   0.32322960705729     -2.87745271664429      1.76148969590215
  H   2.60908016862930     -3.41610646104678      0.89676497242206
  H   0.96520347485808     -3.34222064053931     -3.10260224718251
  H   2.94026768684949     -3.65156225611529     -1.59966288852135
  H   -1.85448787163196     -1.89889836341370      5.76246098582035
  H   -1.80839926430443     -0.49071276141684      3.27001323924869
  C   -2.15802926722273     -0.39653291221192      0.38728197263576
  O   -1.27314776653045      0.06500620902972      1.16407636823620
  O   -2.86104732191525      0.27590124785862     -0.41488698234691
