# Supplementary material for: The Effect of N‑Donor Ligands on Activation of [Ru(tpy)(L–py)(AcCN)]2+ Precatalysts in CO2 Reduction Reaction Electrocatalysis
Source: Inorg Chem. 2026 Jun 18;65(26):15164–73. doi: 10.1021/acs.inorgchem.6c02082 (PMC13343509; doi:10.1021/acs.inorgchem.6c02082)
Supplement: Supplementary file 2 [file ic6c02082_si_002.zip › xyz_coordinates/oz/CO2/SP_t-1Ru_py-oz_CO2_0/t-1Ru_py-oz_CO2_0.xyz]

50
Coordinates from ORCA-job Sing-red2-py-oz-CO2
  Ru  -1.82435582842170     -2.49475719150082      1.17337888297100
  N   0.10958424690912     -2.85234179637547      0.58071224448369
  C   1.18078751802632     -3.05664749516649      1.37508557704036
  C   2.44608462162776     -3.34181517478719      0.86963467998779
  C   2.62300540876972     -3.42145223954540     -0.51722633136832
  C   1.52079019075294     -3.21680650822631     -1.34710896282078
  C   0.27110167443475     -2.93520073283751     -0.78325446066039
  N   -2.04288487942887     -2.50860136240054     -0.75022070625326
  C   -0.95674729663313     -2.70755668647519     -1.55240524301118
  C   -1.09501278786035     -2.65802015305478     -2.94203193031754
  C   -2.35592126985810     -2.39012101527849     -3.49125954906961
  C   -3.45186418568216     -2.16597819603882     -2.65179881847329
  C   -3.27385506796294     -2.21940302834919     -1.26445283940168
  N   -3.83228882545642     -2.16282579012264      1.06305209007565
  C   -4.29227735721116     -2.03521236345366     -0.22841541147344
  C   -5.64812201335185     -1.79615106984639     -0.48916208685885
  C   -6.54653947181050     -1.67575063257068      0.56939468708398
  C   -6.06736077961206     -1.81222398749358      1.87974532042797
  C   -4.71260647108626     -2.05739533677107      2.08007920730754
  N   -2.13951688327345     -4.61494821619029      1.71782228563591
  C   -2.41593714178054     -5.85481331857642      1.16860788447222
  C   -2.52223506483084     -6.75165233458671      2.19081891876043
  O   -2.31521082130299     -6.08352259612604      3.36992483996158
  C   -2.09023188744383     -4.80446290685415      3.01738121658687
  N   -1.61265813570656     -2.53471602438024      3.29296879211779
  C   -1.81555910582442     -3.72728206472233      3.93556303439781
  C   -1.75722128309864     -3.86950226257684      5.32654442388103
  C   -1.48041166578923     -2.74525430240122      6.10164337388034
  C   -1.25918731256584     -1.52516101789830      5.45033903851210
  C   -1.32652190345843     -1.45864183931576      4.05951252344223
  H   -1.11766019223833     -0.54983127488468      3.48720269995860
  H   -1.92838773132885     -4.84930689909569      5.77412635394144
  H   -1.02966833930701     -0.61936408211024      6.01425411234271
  H   -1.43242032240803     -2.81949077091297      7.18952387874095
  H   -4.29333118690906     -2.16436209755460      3.08199747995190
  H   -5.99152459155520     -1.70750322055079     -1.52050025073344
  H   -6.73188656498969     -1.72618234415573      2.74090668046646
  H   -7.60364116594047     -1.48339030382460      0.37721885538934
  H   -4.43361806746290     -1.94568410815735     -3.07218988461275
  H   -2.48083502744802     -2.34768247881250     -4.57434277931149
  H   -0.23074984893599     -2.81401316828890     -3.58828570552002
  H   0.99428822148365     -2.98448772167010      2.44768025956718
  H   3.27765626152294     -3.49802053545946      1.55850590388933
  H   1.62408236666407     -3.27649009548662     -2.43099833293841
  H   3.60260902708767     -3.64197453963046     -0.94489173204596
  H   -2.72369907983861     -7.81593722557319      2.26132293182105
  H   -2.51788943577884     -6.00742638377358      0.09725791599707
  O   -2.28272768660731      0.19800917400939      0.25469267984287
  C   -1.50848762917507     -0.44450092105968      1.01717303319877
  O   -0.54925600090515      0.06484526791447      1.67459497273636
