# Supplementary material for: The Effect of N‑Donor Ligands on Activation of [Ru(tpy)(L–py)(AcCN)]2+ Precatalysts in CO2 Reduction Reaction Electrocatalysis
Source: Inorg Chem. 2026 Jun 18;65(26):15164–73. doi: 10.1021/acs.inorgchem.6c02082 (PMC13343509; doi:10.1021/acs.inorgchem.6c02082)
Supplement: Supplementary file 2 [file ic6c02082_si_002.zip › xyz_coordinates/oz/ML5/1Ru_py-oz_0.xyz]

47
Coordinates from ORCA-job /home/lovelace/proj/proj487/mpfranco/WORK/Leq-py/oz-py/Livre/red2/Sing/Sing-red2-oz-py-Livre
  Ru  -1.84254875091483     -2.76294341995551      1.10671905875426
  N   0.09689452562266     -2.81707854497789      0.49945238772680
  C   1.19797509827265     -3.07751251845040      1.26553084860797
  C   2.47115119601349     -3.20973795861741      0.74783265081189
  C   2.66880363734622     -3.07881911499858     -0.64953475920166
  C   1.56730409738240     -2.82662158925205     -1.45023444692646
  C   0.28123047507045     -2.69934396090905     -0.88348406238199
  N   -2.04918604969094     -2.39452760930641     -0.77322151190788
  C   -0.92994533720509     -2.44068913584970     -1.61308978612715
  C   -1.08442771851660     -2.22936317286601     -2.98335124237813
  C   -2.36033650479074     -1.99330996076232     -3.52195100165121
  C   -3.48254233375689     -1.97956456648437     -2.67582932989674
  C   -3.32649554651673     -2.19014984550155     -1.30634981584144
  N   -3.83440972309336     -2.37595526115465      1.00720680577118
  C   -4.33916806712887     -2.20517117060661     -0.28527611918688
  C   -5.72573246618503     -2.05365076037780     -0.49891916021722
  C   -6.60923835057765     -2.08064977595599      0.56774714690140
  C   -6.08921100478102     -2.26979673791605      1.87146113079637
  C   -4.72556375685411     -2.41404228469995      2.03891127095833
  N   -2.12268620517018     -4.67173741000602      1.86497542669633
  C   -2.39004370821329     -5.74227044031041      1.08013185750074
  C   -2.72763798836220     -6.98603229127027      1.60005690679005
  C   -2.80903851468270     -7.16003753215579      2.99377728934350
  C   -2.53379994718379     -6.07498308060236      3.81924944693913
  C   -2.18527482282597     -4.85285968413076      3.22765695828431
  N   -1.57386293126508     -2.55558565073274      3.17241418270402
  C   -1.83973937179069     -3.63503664140388      3.89455211842250
  O   -1.70826866041982     -3.43131231286683      5.21809834204686
  C   -1.31770179927389     -2.12182829971122      5.34089705513638
  C   -1.22889596926067     -1.57714155875674      4.09467608468344
  H   -2.32984408120649     -5.56507955292730      0.00472498312678
  H   -2.58363696522742     -6.15140394551216      4.90647104287269
  H   -2.92806590553542     -7.81241848280956      0.91637384828177
  H   -3.08413132751417     -8.12635633565730      3.41978012791805
  H   -4.28876030719474     -2.56484110786856      3.02866178944579
  H   -6.09034107332236     -1.92156316759892     -1.51934894974199
  H   -6.74390600735388     -2.30331938298315      2.74419750712759
  H   -7.68250080410723     -1.96458881448869      0.40518500549702
  H   -4.47856100562804     -1.80233027384018     -3.08660240249230
  H   -2.47991628643385     -1.82448405290805     -4.59342848108202
  H   -0.20892571250918     -2.24914469274650     -3.63552446228269
  H   1.00543031922736     -3.17478929209061      2.33601424743002
  H   3.30590529865153     -3.41208615943057      1.42151070651326
  H   1.67769817147436     -2.72948400879688     -2.53191611265296
  H   3.66444312448377     -3.17932998736612     -1.08578784487530
  H   -1.15786171030962     -1.75257834393996      6.34894551641863
  H   -0.95615789874213     -0.56841147844579      3.79757497533691
