# Supplementary material for: The Effect of N‑Donor Ligands on Activation of [Ru(tpy)(L–py)(AcCN)]2+ Precatalysts in CO2 Reduction Reaction Electrocatalysis
Source: Inorg Chem. 2026 Jun 18;65(26):15164–73. doi: 10.1021/acs.inorgchem.6c02082 (PMC13343509; doi:10.1021/acs.inorgchem.6c02082)
Supplement: Supplementary file 2 [file ic6c02082_si_002.zip › xyz_coordinates/oz/ML5/c-2Ru_py-oz_+.xyz]

47
Coordinates from ORCA-job /home/lovelace/proj/proj487/mpfranco/WORK/Leq-py/oz-py/Livre/red1/red1-oz-py-Livre
  Ru  -1.88844791949598     -2.50707624287542      1.21504401104910
  N   0.06623622553814     -2.71149552727731      0.61834185890878
  C   1.15808111410285     -2.85614897880964      1.40755675349373
  C   2.42822768934216     -3.08764047085550      0.89835591212046
  C   2.60016456261383     -3.18464008479782     -0.49283046210640
  C   1.48719722124612     -3.04835656667974     -1.31597802609075
  C   0.22369700205054     -2.81484576018447     -0.75247740385481
  N   -2.10642470872931     -2.46189227931779     -0.71789498493146
  C   -1.00704334852766     -2.65467539588327     -1.51938070683915
  C   -1.15656998891984     -2.67156774157442     -2.90787741474364
  C   -2.43107354038323     -2.49876459007298     -3.46447880409977
  C   -3.54260502297368     -2.31530249143545     -2.63106013714997
  C   -3.36540745432528     -2.30315535239513     -1.24565764325593
  N   -3.89923120108686     -2.12351892628381      1.07943130517971
  C   -4.38492170748027     -2.13085761423008     -0.21646549223860
  C   -5.75621043816656     -1.97920818198576     -0.47211150435674
  C   -6.64656288981991     -1.82376130210922      0.58535531594031
  C   -6.14447162427160     -1.82706873123534      1.89797651750513
  C   -4.78008679467448     -1.98094507802418      2.09923673312067
  N   -2.13125888293192     -4.49807506248058      1.71220561829776
  C   -2.38314155763374     -5.47374438331434      0.81476244250440
  C   -2.54516558333672     -6.80372091218797      1.19290289760397
  C   -2.44580760027316     -7.15493791341614      2.54666277955129
  C   -2.18542436044633     -6.15762676005210      3.48410980947258
  C   -2.03322447688112     -4.84163463829128      3.03575698471347
  N   -1.64492281675474     -2.49296090742097      3.28788403063730
  C   -1.76280708993838     -3.68639101803828      3.84712949246735
  O   -1.60483614131008     -3.65622973840577      5.17828393860069
  C   -1.36884007710110     -2.34270519009387      5.48686823987535
  C   -1.39079699238079     -1.61677995951194      4.33263398857939
  H   -2.45326291501863     -5.16139888549858     -0.22827605327576
  H   -2.09843018336986     -6.37660076818000      4.54902002783652
  H   -2.74795032581102     -7.55348677423379      0.42710922980484
  H   -2.57009629631344     -8.19151181011042      2.86379222099463
  H   -4.34847714688455     -1.99218306713501      3.10137923350798
  H   -6.11286309572443     -1.98918956591552     -1.50264214198887
  H   -6.80397027034195     -1.71048116077745      2.75923280256713
  H   -7.71473131501748     -1.70515389721552      0.39574211187002
  H   -4.53704774148119     -2.18275216181716     -3.05845153739525
  H   -2.55823792765743     -2.50834766724779     -4.54784290085988
  H   -0.28885906807399     -2.81666352444672     -3.55217545301267
  H   0.97884490636702     -2.77695707685096      2.48099929037954
  H   3.27100231594590     -3.18991312239924      1.58354047418094
  H   1.58610533317485     -3.12556523873373     -2.39928387342391
  H   3.58660289062396     -3.36634671921481     -0.92284264877539
  H   -1.21248226067761     -2.10645344078969      6.53463853363187
  H   -1.24599716679095     -0.55122869019284      4.17871186400404
