# Supplementary material for: The Effect of N‑Donor Ligands on Activation of [Ru(tpy)(L–py)(AcCN)]2+ Precatalysts in CO2 Reduction Reaction Electrocatalysis
Source: Inorg Chem. 2026 Jun 18;65(26):15164–73. doi: 10.1021/acs.inorgchem.6c02082 (PMC13343509; doi:10.1021/acs.inorgchem.6c02082)
Supplement: Supplementary file 2 [file ic6c02082_si_002.zip › xyz_coordinates/oz/ML5/c-3Ru_py-oz_0.xyz]

47
Coordinates from ORCA-job /home/lovelace/proj/proj487/mpfranco/WORK/Leq-py/oz-py/Livre/red2/red2-oz-py-Livre
  Ru  -1.86901451222265     -2.46281183223192      1.22218133723242
  N   0.07621595579870     -2.67187092438294      0.63926824912790
  C   1.17933044716680     -2.77128756247970      1.42472979233794
  C   2.44973820048312     -2.99744195899130      0.91983256233803
  C   2.61983770014789     -3.13389897784304     -0.47432023893773
  C   1.50259808807810     -3.04430939862604     -1.29449484929125
  C   0.23122995023758     -2.81846569176883     -0.73636007512521
  N   -2.09587266349744     -2.46218906715825     -0.70511840624745
  C   -0.99842106186169     -2.70082497053274     -1.50300265910602
  C   -1.16430805920982     -2.79860210755044     -2.88967605498845
  C   -2.44782326413310     -2.66488483411611     -3.43907604722679
  C   -3.55676631422902     -2.44884068300381     -2.60800299202475
  C   -3.36765397453343     -2.35527123871536     -1.22390656144390
  N   -3.87332359105534     -2.09025824882577      1.10410117536754
  C   -4.37283931843301     -2.14983667988653     -0.19327690982698
  C   -5.74999472485922     -2.00128475849012     -0.43881399889204
  C   -6.63014221543054     -1.80316279251184      0.61716355132359
  C   -6.11431457690716     -1.75675014692529      1.92951558601377
  C   -4.74991992279001     -1.90335780548642      2.12305533248842
  N   -2.13408452375689     -4.44052012847312      1.64633882438588
  C   -2.38866185661519     -5.40115769876262      0.73386416263596
  C   -2.57257957228789     -6.73704450034398      1.06497844013928
  C   -2.49034001187387     -7.12171444233011      2.43765263933682
  C   -2.23076704212758     -6.16224677090794      3.39294077332468
  C   -2.04970857105436     -4.80615866548538      3.00171241778137
  N   -1.63072048335094     -2.46626116890927      3.31525294106444
  C   -1.77927004546780     -3.70345977735542      3.82939927184350
  O   -1.63626835136353     -3.71348830067115      5.18429158128987
  C   -1.38369665200192     -2.39543495574631      5.53207826197621
  C   -1.38116706127440     -1.64316250096090      4.39454781765268
  H   -2.44426292567189     -5.06261647774774     -0.30368527279354
  H   -2.16033463824487     -6.41652911553144      4.45252014585836
  H   -2.77618557663228     -7.46493407564688      0.27836793336048
  H   -2.63172310354669     -8.16538505961815      2.72781331516998
  H   -4.30520552987255     -1.87891880371647      3.11991974467222
  H   -6.11578355692142     -2.04925173054265     -1.46559447005584
  H   -6.76803448096001     -1.61084620538743      2.79098720598810
  H   -7.70005095401573     -1.69006567509239      0.43290266850237
  H   -4.55782877112111     -2.36255291399504     -3.03238132648160
  H   -2.58594817693016     -2.74067100144799     -4.51902458396626
  H   -0.30440324124179     -2.98585385926563     -3.53402663504019
  H   0.99808397410828     -2.66380257099801      2.49608210221210
  H   3.29655791779505     -3.06919673785986      1.60453506222465
  H   1.59883471829964     -3.15094801953370     -2.37619434752792
  H   3.60835778979948     -3.31066655189919     -0.90216718176188
  H   -1.23674615888173     -2.18787265262809      6.58655342932459
  H   -1.21814792753748     -0.57385132961654      4.28347351576461
