# Supplementary material for: The Effect of N‑Donor Ligands on Activation of [Ru(tpy)(L–py)(AcCN)]2+ Precatalysts in CO2 Reduction Reaction Electrocatalysis
Source: Inorg Chem. 2026 Jun 18;65(26):15164–73. doi: 10.1021/acs.inorgchem.6c02082 (PMC13343509; doi:10.1021/acs.inorgchem.6c02082)
Supplement: Supplementary file 2 [file ic6c02082_si_002.zip › xyz_coordinates/oz/ML5/SP_t-2Ru_py-oz_+/t-2Ru_py-oz_+.xyz]

47
Coordinates from ORCA-job red1-py-oz-Livre
  Ru  -1.92898530564109     -2.56004400964880      1.19672476702634
  N   0.03010995123590     -2.76689275064604      0.61776600247330
  C   1.10902183703590     -2.94437441295155      1.41821916162627
  C   2.38433461658314     -3.17368071551070      0.92083731894395
  C   2.57551141138543     -3.23299524995942     -0.46983550423644
  C   1.47566412448726     -3.06255510716497     -1.30468411352444
  C   0.20659738852743     -2.83216590546929     -0.75309780441872
  N   -2.12205431309477     -2.46903964595176     -0.74007341351318
  C   -1.01276014625035     -2.64437948163755     -1.53149266100083
  C   -1.14404970490690     -2.62526219110758     -2.92192449339913
  C   -2.41030786953386     -2.43182003795613     -3.49009783939726
  C   -3.53131922702204     -2.25983713254855     -2.66716114292925
  C   -3.37167595416637     -2.28239256133840     -1.27963880738557
  N   -3.93489038483428     -2.16086705904584      1.04180316984351
  C   -4.40321363456303     -2.12510037736744     -0.26002491839030
  C   -5.76838185457047     -1.94728240510536     -0.52936004750878
  C   -6.67161523875038     -1.81106811898650      0.52006519243719
  C   -6.18759662425746     -1.85946147916525      1.83836754035437
  C   -4.82807067425858     -2.03686349614339      2.05347376797373
  N   -2.17310122525350     -4.52770428325769      1.72496014559876
  C   -2.42476211243449     -5.74642062381486      1.11490734460560
  C   -2.46448327168465     -6.69191759748838      2.09613594364004
  O   -2.24089882750849     -6.07901950593877      3.30229188249302
  C   -2.07236788099950     -4.77998211072253      3.02034364281460
  N   -1.69742541993192     -2.51558992482551      3.28093431073736
  C   -1.80928937157380     -3.71074450870035      3.94520391418609
  C   -1.67552603463992     -3.82687290835992      5.33247821945483
  C   -1.41568305189084     -2.67588870925573      6.07323049067440
  C   -1.29970864066231     -1.45108717488260      5.40071226324728
  C   -1.44613921656992     -1.41139533478476      4.01605045087631
  H   -1.36327188586009     -0.47650846305549      3.45855441597279
  H   -1.77491554965305     -4.80517500235356      5.80416637486544
  H   -1.09695123835118     -0.52611837588260      5.94231677737808
  H   -1.30467540213534     -2.72922256960665      7.15747777240497
  H   -4.41062428750497     -2.08097504166860      3.06078960598799
  H   -6.11114733434337     -1.92174289903475     -1.56436041471807
  H   -6.85727730269058     -1.75921620275296      2.69375854015231
  H   -7.73533531125777     -1.67251899033286      0.31936177163661
  H   -4.51897640956134     -2.10893427580917     -3.10410859577201
  H   -2.52352184732528     -2.41468061551048     -4.57497352228192
  H   -0.26864695265179     -2.75854926198382     -3.55832008331373
  H   0.91570959497315     -2.89342517110283      2.49104298961785
  H   3.21574467609023     -3.30391584344635      1.61525780349762
  H   1.58936580855122     -3.11101691520260     -2.38821058830496
  H   3.56613599994295     -3.41268124285509     -0.89085835633741
  H   -2.62693239691646     -7.76501387897464      2.11631153249937
  H   -2.55522820456236     -5.84604638769174      0.04090269041191
