# Supplementary material for: The Effect of N‑Donor Ligands on Activation of [Ru(tpy)(L–py)(AcCN)]2+ Precatalysts in CO2 Reduction Reaction Electrocatalysis
Source: Inorg Chem. 2026 Jun 18;65(26):15164–73. doi: 10.1021/acs.inorgchem.6c02082 (PMC13343509; doi:10.1021/acs.inorgchem.6c02082)
Supplement: Supplementary file 2 [file ic6c02082_si_002.zip › xyz_coordinates/oz/ML5/SP_t-3Ru_py-oz_0/t-3Ru_py-oz_0.xyz]

47
Coordinates from ORCA-job red2-py-oz-Livre
  Ru  -1.91920066157793     -2.51966896966834      1.19441297967980
  N   0.03297290821606     -2.73255035109748      0.63180213369445
  C   1.12263469744122     -2.86116172959312      1.43071240331640
  C   2.39945042352655     -3.08208599916111      0.93843292387084
  C   2.58971735070867     -3.18126739918538     -0.45527102859045
  C   1.48527406537611     -3.06032305659268     -1.28934676877279
  C   0.20738063044645     -2.84223608540148     -0.74453438626605
  N   -2.11891194438871     -2.47696531538768     -0.73780502795094
  C   -1.01030650875554     -2.69338019818817     -1.52599817126531
  C   -1.15408593008292     -2.74238939778171     -2.91729129537843
  C   -2.42641276930876     -2.57443736737142     -3.48333253468392
  C   -3.54540474402411     -2.36854078329614     -2.66298385875695
  C   -3.37862508499602     -2.32602683249138     -1.27404491065014
  N   -3.91624574974808     -2.12367265736959      1.05264497726089
  C   -4.39677849660928     -2.13271049319863     -0.25329225571438
  C   -5.76666353625278     -1.95218464900801     -0.51433612592024
  C   -6.65983659389203     -1.77045098963841      0.53437535597493
  C   -6.16364378030645     -1.77456253603889      1.85456719144682
  C   -4.80513330803531     -1.95315087709415      2.06427904185503
  N   -2.17627393143322     -4.47691539824424      1.66412938714725
  C   -2.43697851187825     -5.67551093479314      1.03250997805775
  C   -2.49529931315851     -6.65450169158306      1.97856872291617
  O   -2.27040563265028     -6.08386370213870      3.22483103680915
  C   -2.08165835191549     -4.75470208119255      2.98507157848687
  N   -1.69086242022884     -2.48770913723990      3.29698303894227
  C   -1.82345644545113     -3.73942797438528      3.91886881003405
  C   -1.69282436990175     -3.87259019627754      5.33075212727423
  C   -1.43011523922931     -2.75457478406271      6.09502250474875
  C   -1.29549897523308     -1.48688638862700      5.45896208234364
  C   -1.43562114882615     -1.42081286542020      4.07418796040558
  H   -1.34031846612360     -0.46785035807530      3.54478602077522
  H   -1.80262100740595     -4.86060850820825      5.78229529163023
  H   -1.08761450248046     -0.58022279550103      6.02850751365565
  H   -1.32662531820541     -2.84168947557310      7.17931624878546
  H   -4.37467856198605     -1.96721432197991      3.06762007176064
  H   -6.11670130324132     -1.96235143474511     -1.54771708973322
  H   -6.82744851494506     -1.64295389456099      2.71074821353152
  H   -7.72455626449252     -1.63182097889512      0.33770304614481
  H   -4.53720868191894     -2.24863645206721     -3.10103554972681
  H   -2.54742530830759     -2.61099750106784     -4.56731407993201
  H   -0.28536950238342     -2.91467645514250     -3.55401581746706
  H   0.92533610065730     -2.77961958355582      2.50143894406057
  H   3.23517609785102     -3.17805647972724      1.63347904577054
  H   1.59732867564137     -3.13770448285939     -2.37189628700542
  H   3.58335964203573     -3.35322065497867     -0.87306782286440
  H   -2.66874938692135     -7.72522486531242      1.95742985034231
  H   -2.56268502460477     -5.75033687322187     -0.04493197304340
