# Supplementary material for: The Effect of N‑Donor Ligands on Activation of [Ru(tpy)(L–py)(AcCN)]2+ Precatalysts in CO2 Reduction Reaction Electrocatalysis
Source: Inorg Chem. 2026 Jun 18;65(26):15164–73. doi: 10.1021/acs.inorgchem.6c02082 (PMC13343509; doi:10.1021/acs.inorgchem.6c02082)
Supplement: Supplementary file 2 [file ic6c02082_si_002.zip › xyz_coordinates/oz/TS/c-TS_add-py-oz.xyz]

50
RuC24N5H17O3
Ru      -0.297796691     -0.249368933     -0.823968519
N        1.649483657     -0.416426491     -1.369327400
C        2.697130123     -0.771436680     -0.573594615
C        3.992030116     -0.905669519     -1.038379622
C        4.261047162     -0.671619472     -2.408455823
C        3.210234748     -0.317558108     -3.239158255
C        1.902615583     -0.189950915     -2.724107657
N       -0.418765176      0.188397766     -2.691421505
C        0.737001579      0.169789627     -3.485515154
C        0.652342574      0.504807825     -4.836040709
C       -0.587878604      0.839851910     -5.405622899
C       -1.746221423      0.827041492     -4.609121188
C       -1.663051003      0.494419879     -3.258679163
N       -2.284431885      0.135143925     -0.993631776
C       -2.718514062      0.442513105     -2.282512268
C       -4.086050773      0.675010098     -2.539484297
C       -5.016182774      0.594916084     -1.515535468
C       -4.565595594      0.272892199     -0.213808325
C       -3.216112349      0.053513496     -0.005320597
N       -0.048844920      0.116476448      1.219830386
C        0.285525629      1.177003341      2.050198206
C        0.225635308      0.736905560      3.338899712
O       -0.135266571     -0.586332853      3.332065583
C       -0.279694249     -0.903223188      2.033134333
N       -0.581492650     -2.106148161      0.102310987
C       -0.605996086     -2.180612927      1.473385157
C       -0.905723073     -3.359054017      2.169665169
C       -1.177703689     -4.511169393      1.438091531
C       -1.141247850     -4.444852268      0.034740475
C       -0.845785917     -3.237190826     -0.589239182
H       -0.816295301     -3.143390245     -1.676301179
H       -0.921203101     -3.351878246      3.260515641
H       -1.342877522     -5.325599590     -0.576885326
H       -1.415166090     -5.447588181      1.945874494
H       -2.829459165     -0.195710354      0.985875013
H       -4.399021309      0.913930477     -3.557643318
H       -5.259346772      0.196193005      0.625259443
H       -6.075373074      0.773088621     -1.711792782
H       -2.715055838      1.080424514     -5.044380438
H       -0.651791021      1.104987602     -6.462276918
H        1.556055099      0.507006479     -5.448864834
H        2.447263602     -0.944964460      0.475631818
H        4.785660648     -1.188643768     -0.344537900
H        3.378049974     -0.136029269     -4.302539805
H        5.273789860     -0.771171473     -2.804142946
H        0.391400331      1.192956091      4.309849971
H        0.539929036      2.160243834      1.665651141
O        1.140872217      2.725604141     -1.278411201
C       -0.038752704      2.665551346     -1.319537624
O       -1.177516146      2.962584989     -1.397143239
