# Supplementary material for: The Effect of N‑Donor Ligands on Activation of [Ru(tpy)(L–py)(AcCN)]2+ Precatalysts in CO2 Reduction Reaction Electrocatalysis
Source: Inorg Chem. 2026 Jun 18;65(26):15164–73. doi: 10.1021/acs.inorgchem.6c02082 (PMC13343509; doi:10.1021/acs.inorgchem.6c02082)
Supplement: Supplementary file 2 [file ic6c02082_si_002.zip › xyz_coordinates/oz/TS/c-TS_diss-py-oz.xyz]

53
Coordinates from ORCA-job TS-Sing-red2-oz-py-tsDiss
  Ru  -2.19125422997905     -2.48841983931807      1.45655707760060
  N   -1.60671046057614      0.38237352527182      1.05382331441390
  N   -2.30027068573536     -4.46089735852900      1.75787327484673
  N   -0.22266532815095     -2.51256757552791      1.00266086502391
  C   0.84303571374928     -2.58611934763357      1.84993305116465
  C   2.15634630895551     -2.62118314022838      1.42833264157173
  C   2.43903751166626     -2.59552686350623      0.03391280624558
  C   1.37950182679943     -2.52723394828376     -0.85049620241600
  C   0.04621564078863     -2.46841475724839     -0.37880894955970
  N   -2.29125558359516     -2.23401080405258     -0.46209511560977
  C   -1.11646050085777     -2.29950811605663     -1.20271268347689
  C   -1.18296164522483     -2.13377618401114     -2.59245276213702
  C   -2.41684763647881     -1.89605036289601     -3.20974686140837
  C   -3.59415073127369     -1.82496337078448     -2.43574252473789
  C   -3.51685941691704     -1.99975134359586     -1.05606931519346
  N   -4.20811143691704     -2.12614986475389      1.22986687211434
  C   -4.60644931775031     -1.98018634200715     -0.09865819673712
  C   -5.96908360462735     -1.85286142717068     -0.42812324325401
  C   -6.93714872988944     -1.87244700251110      0.56623967733821
  C   -6.52392419356038     -2.03235457902954      1.90917466437434
  C   -5.17406917561495     -2.15931578413661      2.18672065188932
  C   -2.62267304906333     -5.37362932089358      0.80739818396783
  C   -2.38459696748463     -6.73024359138447      0.96582138887370
  C   -1.75390236979339     -7.19693338177318      2.14390824758423
  C   -1.42636647203880     -6.28483215510820      3.13564707997504
  C   -1.74009522029727     -4.92516533515522      2.94525048350570
  N   -1.93333611285442     -2.61950299641391      3.52621759985250
  C   -1.61084026323997     -3.86430935459276      3.88380875419066
  O   -1.28542651060853     -3.96220529779506      5.19328821960691
  C   -1.44977680803097     -2.69180834502109      5.69860063524076
  C   -1.85738887192421     -1.87097807631972      4.68995953581379
  H   -3.07043142170483     -4.96825826250766     -0.10208451961209
  H   -0.93818207145796     -6.59470457193378      4.06130869592305
  H   -2.67958210674796     -7.41926964533974      0.17299981488802
  H   -1.52835602311002     -8.25749127133544      2.26932997617915
  H   -4.81170224616538     -2.28903525456231      3.20877274844926
  H   -6.25419358375126     -1.74627882580434     -1.47613417378473
  H   -7.24653154568167     -2.05287053606982      2.72686987467966
  H   -7.99457071740282     -1.77273310183886      0.31410648637656
  H   -4.55618743962823     -1.63046957743862     -2.91258898100828
  H   -2.46802013724624     -1.75848714773988     -4.29128443587050
  H   -0.26998366168899     -2.17685695316095     -3.18937460881251
  H   0.59400794385732     -2.61476744961437      2.91254500587274
  H   2.95655144209848     -2.67194379279709      2.16887120504387
  H   1.55538480499878     -2.50531972666439     -1.92781626402100
  H   3.46800592681845     -2.63342285458703     -0.32909799079944
  H   -1.22263636957800     -2.55233517893724      6.75058170555904
  H   -2.07017349740637     -0.80536831599326      4.71161322676753
  C   -0.74991321759464      0.62746909470478      0.30146071790965
  C   0.32828750842297      0.90911933950845     -0.63657872857768
  H   1.19652422203651      0.27290208747252     -0.40694493843570
  H   0.62296982652511      1.96724878396745     -0.57018712078516
  H   -0.01063671406812      0.68931145613858     -1.65951348460583
