# Supplementary material for: The Effect of N‑Donor Ligands on Activation of [Ru(tpy)(L–py)(AcCN)]2+ Precatalysts in CO2 Reduction Reaction Electrocatalysis
Source: Inorg Chem. 2026 Jun 18;65(26):15164–73. doi: 10.1021/acs.inorgchem.6c02082 (PMC13343509; doi:10.1021/acs.inorgchem.6c02082)
Supplement: Supplementary file 2 [file ic6c02082_si_002.zip › xyz_coordinates/oz/TS/SP_t-TS_add-py-oz/t-TS_add-py-oz.xyz]

50
Coordinates from ORCA-job TS-Sing-red2-py-oz-tsAdd
  Ru  -0.21310624741574     -0.53431102885327     -0.76590880767645
  N   1.73802344338446     -0.59956760866054     -1.31895576372167
  C   2.81274602907886     -0.88923931041781     -0.53024699736263
  C   4.11030330771529     -0.93971424080810     -1.00272495112008
  C   4.35663745086801     -0.68939842920168     -2.37415426429628
  C   3.28057003374334     -0.39772414901907     -3.19662991510844
  C   1.97135343466244     -0.34828989755031     -2.67380733817000
  N   -0.36447962680257     -0.06474109687368     -2.62713221361586
  C   0.78581557382867     -0.03837227095226     -3.42619437294164
  C   0.67855316458345      0.29289253398557     -4.77656689228493
  C   -0.57661172578838      0.58258893540435     -5.33669135568703
  C   -1.72754281559872      0.53458742303609     -4.53079008794362
  C   -1.62021368527785      0.20615281325708     -3.18127582521633
  N   -2.20472390931389     -0.15360900235684     -0.90722641382379
  C   -2.66284076105521      0.13404720576169     -2.19169174181523
  C   -4.03715112524316      0.34029551540479     -2.43101094681003
  C   -4.95033031613691      0.26057855187548     -1.39140980384855
  C   -4.47442496328588     -0.03248452333109     -0.09270846218057
  C   -3.11868401597605     -0.23147171996077      0.09697166006845
  N   -0.56903378813566     -2.38642859770539      0.09802281144633
  C   -0.95860215182763     -3.65181085467363     -0.31839197304181
  C   -1.29538811813390     -4.37028374986959      0.78914891735880
  O   -1.12751629403928     -3.57573594168069      1.89552686457454
  C   -0.68976641104133     -2.39609125912307      1.41872861083172
  N   0.04660474974549     -0.22529232039401      1.29845379044767
  C   -0.32432029789675     -1.22967465322912      2.16266422126016
  C   -0.29753897077085     -1.09283757606109      3.55806040993464
  C   0.16141156003993      0.10350314919721      4.09847289273341
  C   0.59484956898368      1.11560100426439      3.22384552699012
  C   0.52327813639815      0.91429137218901      1.84963319886135
  H   0.84334859103113      1.68070126560280      1.14279020324574
  H   -0.62529110484022     -1.92156493106731      4.18721752765457
  H   0.98016018868603      2.06283977034651      3.60406413284040
  H   0.19421333010953      0.24832824814461      5.17968730999224
  H   -2.71394473325631     -0.45957589742201      1.08581415544739
  H   -4.36908452188293      0.56043150796124     -3.44718245570564
  H   -5.15295195195798     -0.10264925516488      0.75920232776808
  H   -6.01495639582037      0.41989754313167     -1.57341725004758
  H   -2.70758401109611      0.75749870548576     -4.95726571864725
  H   -0.65774836007867      0.84306319564871     -6.39319731234493
  H   1.57637838058576      0.32674221160849     -5.39689452284326
  H   2.58022059549928     -1.08271716599466      0.51902883773305
  H   4.92411673782792     -1.17282760709686     -0.31368114461769
  H   3.43093265301496     -0.20207893117070     -4.25985788867543
  H   5.37094701729148     -0.72681043619056     -2.77614154452620
  H   -1.64713736068656     -5.38208587523731      0.96388554240789
  H   -0.96881706003908     -3.94263349417241     -1.36537665158256
  O   1.14803863325077      2.55717876591643     -1.45249390626292
  C   -0.02628872584810      2.52827699932622     -1.41363555535641
  O   -1.17457148508237      2.77230254869075     -1.40608034432151
