# Supplementary material for: The Effect of N‑Donor Ligands on Activation of [Ru(tpy)(L–py)(AcCN)]2+ Precatalysts in CO2 Reduction Reaction Electrocatalysis
Source: Inorg Chem. 2026 Jun 18;65(26):15164–73. doi: 10.1021/acs.inorgchem.6c02082 (PMC13343509; doi:10.1021/acs.inorgchem.6c02082)
Supplement: Supplementary file 2 [file ic6c02082_si_002.zip › xyz_coordinates/oz/TS/SP_t-TS_diss-py-oz/t-TS_diss-py-oz.xyz]

53
Coordinates from ORCA-job TS-Sing-red2-py-oz-tsDiss
  Ru  -2.22434576915357     -2.80979030651412      1.39463547883984
  N   -1.67996871196772     -0.02406240022732      1.01946725956476
  N   -2.26786735931022     -4.76388761106143      1.84181536941330
  N   -0.25462309939851     -2.82806773509746      0.94646526344925
  C   0.79829120857536     -2.92185240576223      1.80516874301900
  C   2.11806619077040     -2.93355245950886      1.39944926382509
  C   2.41584165496897     -2.86484672902951      0.01044961979316
  C   1.36700416714097     -2.77862318606654     -0.88575814143071
  C   0.02774685586045     -2.74188961619799     -0.42908056413611
  N   -2.31250439201868     -2.54812192011991     -0.53187723851550
  C   -1.12878910484237     -2.56216908232719     -1.26039042665577
  C   -1.18015040315439     -2.33419361450950     -2.64203824270744
  C   -2.40725563020329     -2.06427871494768     -3.25957059821559
  C   -3.58950601753641     -2.00996912936787     -2.49134690949729
  C   -3.52695021213567     -2.25162216432175     -1.12101780136753
  N   -4.23485863105364     -2.43494944100437      1.15631972977351
  C   -4.62166352495542     -2.23589235680011     -0.16955479109035
  C   -5.97808628550038     -2.06390322838974     -0.50187858797011
  C   -6.95328596209492     -2.08608499144448      0.48613832017179
  C   -6.55177158151664     -2.29541133643854      1.82574276050313
  C   -5.20789827917217     -2.46880427651043      2.10677333775337
  C   -2.33515690536104     -5.97700868528798      1.17181691339153
  C   -1.86512263879657     -6.94308836285519      2.00754365427568
  O   -1.49037827236462     -6.36157405504334      3.19846167429911
  C   -1.75621169319182     -5.04313837490201      3.05053638247900
  N   -2.01018780958956     -2.79276013101468      3.46254026237460
  C   -1.64129312817567     -4.01033174985435      4.01823742385872
  C   -1.26899879238152     -4.13791716826402      5.37238414454062
  C   -1.34160719241257     -3.02137998515821      6.19117673521011
  C   -1.80007743968840     -1.79968937227600      5.64634631669994
  C   -2.11918847979701     -1.73420402681352      4.29553647118432
  H   -2.43670166688124     -0.80010912549465      3.82689480217644
  H   -0.94390939348158     -5.10843413457386      5.75075616013136
  H   -1.88453437186321     -0.90327991273581      6.26240271323209
  H   -1.05874695114604     -3.08746820296977      7.24358230793293
  H   -4.85668232968907     -2.63823906845238      3.12701199414834
  H   -6.25323732811891     -1.91815860957220     -1.54786946977553
  H   -7.27927047181394     -2.31932552437184      2.63910515673850
  H   -8.00606007055227     -1.95052528459019      0.23140063354275
  H   -4.54320861695532     -1.77013049905128     -2.96434337972674
  H   -2.44756846683904     -1.87550704778572     -4.33385098103677
  H   -0.26009838439816     -2.34509683284667     -3.22958445857973
  H   0.53315010299726     -2.98821027194900      2.86247184258595
  H   2.90975194026657     -3.00059187908158      2.14771055186371
  H   1.55650594260332     -2.72623385588886     -1.95969406800816
  H   3.44929331427298     -2.88527277158899     -0.34125992073022
  H   -1.73929872950499     -8.01821183943332      1.92989484575770
  H   -2.70642791643930     -6.05944732414130      0.15394174125104
  C   -0.82629114836338      0.28406243414145      0.28567097585119
  C   0.24909323825500      0.64634163255796     -0.62749710208166
  H   0.50618691931268      1.71003689191658     -0.51063880329777
  H   -0.07326191647948      0.46226839656963     -1.66277669174776
  H   1.13785337527534      0.03129026645894     -0.41882000806135
