# Supplementary material for: The Effect of N‑Donor Ligands on Activation of [Ru(tpy)(L–py)(AcCN)]2+ Precatalysts in CO2 Reduction Reaction Electrocatalysis
Source: Inorg Chem. 2026 Jun 18;65(26):15164–73. doi: 10.1021/acs.inorgchem.6c02082 (PMC13343509; doi:10.1021/acs.inorgchem.6c02082)
Supplement: Supplementary file 2 [file ic6c02082_si_002.zip › xyz_coordinates/prz/AcCN/c-1Ru_py-prz_AcCN_0.xyz]

54
Coordinates from ORCA-job /home/lovelace/proj/proj487/mpfranco/WORK/Leq-py/pyra-py/S/red2/Sing/Sing-red2-pyra-py-S
  Ru  -1.54731494407202     -2.45943568742800      1.56675500743561
  N   -3.50760434461319     -2.14776179674261      2.10214502530869
  C   -4.62843821149999     -2.40923813974993      1.38495637408838
  C   -5.90648161130272     -2.11896139476066      1.82412194037444
  C   -6.06552626344220     -1.50543163695299      3.10395938614784
  C   -4.93947957408271     -1.23293440322644      3.85619348837460
  C   -3.64316106343615     -1.54516077022941      3.37181283447624
  N   -1.29730718401122     -1.91902472057178      3.46778471279525
  C   -2.41252618884895     -1.33479862154770      4.07847533838677
  C   -2.22838951674026     -0.62691325852706      5.26610739658292
  C   -0.92191960655842     -0.40916866107658      5.75385542952608
  C   0.19568940955262     -0.81926074283941      4.99573673928197
  C   0.00309637328086     -1.52979946491443      3.81117082450664
  N   0.51104477309550     -2.50734231328509      1.67671689479497
  C   1.00575170083570     -1.94956164926343      2.87404015095384
  C   2.40851771682325     -1.89908593802956      3.08477169579711
  C   3.28765257685315     -2.39029288676047      2.13921621647523
  C   2.76414566101038     -2.96681642478307      0.94286779474258
  C   1.39188438647936     -2.99666943138224      0.77208537253077
  N   -1.62367921135045     -4.46878712668833      2.00906579875667
  C   -1.83515556937023     -5.31305930037993      0.97065879696818
  C   -1.85116962800045     -6.70260258083678      1.11359122747354
  C   -1.65165747217466     -7.23401244969364      2.38700036071582
  C   -1.43891904920171     -6.36532072515479      3.46831688667386
  C   -1.42598735764968     -4.99579412812228      3.23779848702239
  N   -1.85744700515978     -3.30829073163733     -0.29291401330655
  C   -2.02006641822549     -2.95371662102433     -1.57096400497036
  C   -2.28212376320407     -4.09032770719518     -2.37372926771202
  C   -2.27060079688914     -5.16875491758804     -1.51210883421797
  N   -2.01096116022260     -4.66960966557765     -0.25999188814142
  H   -1.26597520068931     -4.25114483862410      4.02129743036895
  H   -2.01255911755286     -7.34876900920982      0.25114095958529
  H   -1.28569359243507     -6.74596770807151      4.47905590061092
  H   -1.65811445281266     -8.31573101797540      2.53156472979659
  H   0.94255549944293     -3.41851116464351     -0.13129073917545
  H   2.78388808547595     -1.47044417942460      4.01668967676434
  H   3.41855034614397     -3.37264578982296      0.16966989648789
  H   4.36577435993652     -2.34474389776560      2.30923030253985
  H   1.20324576177801     -0.54106070471793      5.31345361596308
  H   -0.77412225425427      0.15737777072412      6.67579704446876
  H   -3.08564593739276     -0.19848638344739      5.79060236344272
  H   -4.45698769751874     -2.87231517455864      0.40934484245651
  H   -6.76532847625643     -2.36006086865868      1.19540417704759
  H   -5.03294377190847     -0.77309859244949      4.84258760791310
  H   -7.05957431322195     -1.25907977049927      3.48387829327391
  H   -2.46087885112571     -4.11493899221757     -3.44555781813688
  H   -1.94832591792218     -1.90543587116630     -1.85154811699409
  H   -2.43071475154015     -6.22975646264311     -1.68017528822535
  C   -1.37064661588210      0.55636290820398      0.73298109360440
  N   -1.44256575576329     -0.57158128815261      1.01791216348429
  C   -1.27934712847965      1.95981874826100      0.36199452589630
  H   -0.78133501275977      2.53019977548300      1.16091145929649
  H   -2.28757033497773      2.37215106040652      0.20491298544528
  H   -0.70109293815891      2.06736510193923     -0.56838613175704
