# Supplementary material for: The Effect of N‑Donor Ligands on Activation of [Ru(tpy)(L–py)(AcCN)]2+ Precatalysts in CO2 Reduction Reaction Electrocatalysis
Source: Inorg Chem. 2026 Jun 18;65(26):15164–73. doi: 10.1021/acs.inorgchem.6c02082 (PMC13343509; doi:10.1021/acs.inorgchem.6c02082)
Supplement: Supplementary file 2 [file ic6c02082_si_002.zip › xyz_coordinates/prz/AcCN/c-1Ru_py-prz_AcCN_2+.xyz]

54
Coordinates from ORCA-job pyra-py-S
  Ru  -1.83280835390071     -2.42326664872538      1.23872987127809
  N   0.11554541179809     -2.83504031898281      0.67531109490980
  C   1.18626029148030     -2.96945448699404      1.47589749881472
  C   2.45681911680704     -3.25484381706967      0.97658763145175
  C   2.62327077366971     -3.40461514356303     -0.40194627535648
  C   1.51377141079253     -3.26582337593493     -1.23826145811734
  C   0.26455793379594     -2.98089894100665     -0.68103492986859
  N   -2.06273292906431     -2.56687230010124     -0.71023237395907
  C   -0.97105168506611     -2.81903282418513     -1.47175009822032
  C   -1.10760099958806     -2.90313532531116     -2.86140592168923
  C   -2.37464032906353     -2.71790782965510     -3.42494767680535
  C   -3.48337965627273     -2.45353507960538     -2.61385362486913
  C   -3.30043192408416     -2.38065029601682     -1.22876968258538
  N   -3.86906071509914     -2.09120559390161      1.09200580620106
  C   -4.32807287406033     -2.12344781080736     -0.20087688840761
  C   -5.68226749214779     -1.93050266894979     -0.48594469995804
  C   -6.57851958298809     -1.70177536034187      0.56009994094328
  C   -6.09731984150271     -1.67128595457777      1.87093725753585
  C   -4.73520411264541     -1.87010592678844      2.09513222533793
  N   -2.15889954614916     -4.40969590502657      1.67955231557047
  C   -2.07581459015054     -4.75034681241260      2.98786997037030
  C   -2.26677826340827     -6.05450040964824      3.44586781367332
  C   -2.55712629893918     -7.04289444630575      2.50794870740193
  C   -2.64724279631058     -6.70056340261470      1.15367306460796
  C   -2.44217260831998     -5.37862182485423      0.78046899392921
  N   -1.61957995788989     -2.44754041513127      3.28538216917737
  C   -1.35521310013449     -1.61059855244418      4.28887985321499
  C   -1.34660347518822     -2.31097796659105      5.51841507489677
  C   -1.62175235933009     -3.62595882692456      5.20340716904951
  N   -1.78276577672403     -3.68161081555204      3.84390997293326
  H   -2.50054978005479     -5.06421857691155     -0.26140662351598
  H   -2.19042085343605     -6.28717419099850      4.50726378643935
  H   -2.87330811071587     -7.44576388112978      0.39079180428840
  H   -2.71193915787805     -8.07231109236748      2.83492660549304
  H   -4.31011128333926     -1.85331490922644      3.09977480778852
  H   -6.02966165934910     -1.96214096961617     -1.51856761470765
  H   -6.76134849689480     -1.49550750993485      2.71806261748495
  H   -7.63869535720813     -1.55021958238203      0.35071322768778
  H   -4.46948455898478     -2.30581657922720     -3.05341917637297
  H   -2.49889869187743     -2.77866381361067     -4.50705474273188
  H   -0.24501358438719     -3.10655091882978     -3.49527043759381
  H   1.00476222100606     -2.84089323298420      2.54395681685091
  H   3.29558611867790     -3.35537412459604      1.66635103953868
  H   1.61647420031974     -3.37888101929804     -2.31744075203479
  H   3.60421178291209     -3.62759917675003     -0.82487203956277
  H   -1.16184445466006     -1.90242212557427      6.50809011221408
  H   -1.18502731071756     -0.55616169175593      4.08429451913239
  H   -1.71396088366259     -4.51350817198282      5.82279539380599
  C   -1.29888117910454      0.67042633096415      0.93800396382775
  N   -1.49085897456019     -0.46895264974604      1.04934240069867
  C   -1.06062924339556      2.09680889005203      0.81249116347037
  H   0.01860834593455      2.29883826051474      0.87985667296996
  H   -1.58263462648732      2.62966012931357      1.62110441348771
  H   -1.43732139145312      2.44965464310074     -0.15891392611973
