# Supplementary material for: The Effect of N‑Donor Ligands on Activation of [Ru(tpy)(L–py)(AcCN)]2+ Precatalysts in CO2 Reduction Reaction Electrocatalysis
Source: Inorg Chem. 2026 Jun 18;65(26):15164–73. doi: 10.1021/acs.inorgchem.6c02082 (PMC13343509; doi:10.1021/acs.inorgchem.6c02082)
Supplement: Supplementary file 2 [file ic6c02082_si_002.zip › xyz_coordinates/prz/AcCN/c-2Ru_py-prz_AcCN_+.xyz]

54
Coordinates from ORCA-job red1-pyra-py-S
  Ru  -1.82556578584793     -2.40017437628020      1.26077259816736
  N   0.11833781330910     -2.81443080271810      0.68998776807900
  C   1.20131867300029     -2.94663259704732      1.48603181487493
  C   2.46661470088912     -3.23877866221278      0.99787598637948
  C   2.63491016255377     -3.40411594777830     -0.39486912564656
  C   1.53182880790698     -3.27382145690627     -1.22590662028198
  C   0.26513717847975     -2.97957812557068     -0.68325995396645
  N   -2.06284728103005     -2.57863946118104     -0.69014242929525
  C   -0.95412290311077     -2.83333888674398     -1.46116585097574
  C   -1.10610280600119     -2.93158870812695     -2.84562377564831
  C   -2.38203897877006     -2.75771417630077     -3.41082960271654
  C   -3.49395010325651     -2.48346788437000     -2.59580098583650
  C   -3.32062067776132     -2.39060496763946     -1.21285743497407
  N   -3.86054034684753     -2.07318941501730      1.10822050623983
  C   -4.32882888623718     -2.12416489725587     -0.20118679601284
  C   -5.69992445723498     -1.93329937274146     -0.46681174221322
  C   -6.58700645866110     -1.69752818639311      0.57302529008754
  C   -6.09462003074733     -1.65342960091071      1.89685931665808
  C   -4.73719810804932     -1.84455907927193      2.10974100954940
  N   -2.15436533261388     -4.38627665775896      1.67232686552574
  C   -2.07760756620542     -4.74745562935573      2.97567007666309
  C   -2.27259670542749     -6.05880142026996      3.41299367841017
  C   -2.55997791378307     -7.03290000008436      2.45879324095885
  C   -2.64292655312734     -6.66886188347272      1.10908935528272
  C   -2.43436171641203     -5.34124356309151      0.75724464875280
  N   -1.61705526030771     -2.44782478857456      3.30797218448957
  C   -1.35582603558561     -1.63102659587427      4.32971926038172
  C   -1.35483390993296     -2.35162242537400      5.54878659507016
  C   -1.63185544790359     -3.66030350353327      5.21090410222089
  N   -1.78619423895693     -3.69187228218687      3.84843613652745
  H   -2.48495203160625     -5.00081713128477     -0.27711294423741
  H   -2.20115781346393     -6.30841188659546      4.47103836450201
  H   -2.86623299165499     -7.40299431929182      0.33441947537999
  H   -2.71774483171680     -8.06706622911014      2.76919674290075
  H   -4.30706570751623     -1.81593954753579      3.11316155043826
  H   -6.05201638371674     -1.97743275944372     -1.49845939787472
  H   -6.75532534797341     -1.47185902196084      2.74555830981320
  H   -7.64929320501980     -1.55031351122079      0.36895565040426
  H   -4.48014668805140     -2.34119151845689     -3.03984633171041
  H   -2.50908493144989     -2.83107987220940     -4.49210781254025
  H   -0.24558575850622     -3.13720593249296     -3.48361998092269
  H   1.01977007331654     -2.80552655975248      2.55362796328072
  H   3.30505765855666     -3.33360185600180      1.68910561426444
  H   1.63322653935366     -3.39958673722700     -2.30487195246905
  H   3.61676810676972     -3.63240819729176     -0.81390625415596
  H   -1.17390269339342     -1.96040711452621      6.54630875107070
  H   -1.18212703707907     -0.57368070920538      4.14382024493856
  H   -1.72917000474559     -4.55816046844359      5.81430898548904
  C   -1.29779403419009      0.68105835929105      0.90624464823630
  N   -1.48872173621783     -0.45752479998522      1.04548538410969
  C   -1.06268192115365      2.10699314569488      0.75289546499632
  H   0.01492578448506      2.31674561213996      0.82587649324000
  H   -1.59209937532467      2.65838075517477      1.54438153787112
  H   -1.42958676102933      2.44248061077786     -0.22852978977618
