# Supplementary material for: The Effect of N‑Donor Ligands on Activation of [Ru(tpy)(L–py)(AcCN)]2+ Precatalysts in CO2 Reduction Reaction Electrocatalysis
Source: Inorg Chem. 2026 Jun 18;65(26):15164–73. doi: 10.1021/acs.inorgchem.6c02082 (PMC13343509; doi:10.1021/acs.inorgchem.6c02082)
Supplement: Supplementary file 2 [file ic6c02082_si_002.zip › xyz_coordinates/prz/AcCN/c-3Ru_py_prz_AcCN_0.xyz]

54
Coordinates from ORCA-job /home/lovelace/proj/proj487/mpfranco/WORK/Leq-py/pyra-py/S/red2/red2-pyra-py-S
  Ru  -1.82309593821462     -2.37324958638216      1.26969059638875
  N   0.13420961708600     -2.77778328608609      0.71321990027947
  C   1.23037731048801     -2.86500538702270      1.48795975894308
  C   2.49801937680475     -3.16310345754671      1.00240182638567
  C   2.64295145371803     -3.38443785589099     -0.39947099603831
  C   1.53402766391363     -3.29799932056952     -1.21686747523980
  C   0.25123632566500     -2.99187353518353     -0.67732004247151
  N   -2.06258432716207     -2.56445467714407     -0.68925218831367
  C   -0.95461053311106     -2.87446053888392     -1.44023221415861
  C   -1.12325628366120     -3.05385366822974     -2.84458232640420
  C   -2.40810890114576     -2.91181073920871     -3.38960104797049
  C   -3.52264680046920     -2.60221107464716     -2.59605353654034
  C   -3.33376691972227     -2.42735097264187     -1.19334207451849
  N   -3.86463082548942     -2.03300774569372      1.12993713015787
  C   -4.32393297161010     -2.13558711734688     -0.20133585959169
  C   -5.71137261096556     -1.94279665265846     -0.46350723372316
  C   -6.59245094518061     -1.66250157149989      0.56130294681392
  C   -6.10294071774477     -1.56482834261433      1.89786157346696
  C   -4.74292457728241     -1.75660497532138      2.11040872209206
  N   -2.15252283426296     -4.35514948725188      1.64293422357757
  C   -2.07507881601240     -4.74349209382765      2.94165930673473
  C   -2.26837387599295     -6.06510184946268      3.35446155888413
  C   -2.55491046973558     -7.02209925228901      2.38455832180618
  C   -2.63928442866176     -6.63044321990401      1.03946358520730
  C   -2.43275387220766     -5.29676294978053      0.71207511281491
  N   -1.61834044218248     -2.45053153721319      3.31417354969613
  C   -1.35905248831095     -1.65171666278648      4.35350067538235
  C   -1.35723328108846     -2.39425249138362      5.55872758807654
  C   -1.63181129992771     -3.69828625072485      5.19724571283584
  N   -1.78529700303549     -3.70487810158230      3.83314065944744
  H   -2.48390407940052     -4.93347449872161     -0.31459676818623
  H   -2.19518353498709     -6.33289798037610      4.40813855529803
  H   -2.86219925248534     -7.35001746820547      0.25091402559046
  H   -2.71097038737194     -8.06226768650263      2.67527859270685
  H   -4.31418838575958     -1.69126141735755      3.11477235794930
  H   -6.06594599135931     -2.02153883551978     -1.49329274173642
  H   -6.76303266612054     -1.34681017437750      2.73855104828612
  H   -7.65463495799894     -1.51740264560491      0.34886059589212
  H   -4.51507628046043     -2.50379317119776     -3.03773781785451
  H   -2.54572072695601     -3.04988508548510     -4.46605504493014
  H   -0.27080718012567     -3.30326705490233     -3.47761755952028
  H   1.06257063332596     -2.68595256598452      2.55408735725957
  H   3.34619388434020     -3.22322069462637      1.68578034866654
  H   1.62600450563996     -3.46305304188530     -2.29242523643869
  H   3.62174338169556     -3.62041007974389     -0.82458724076396
  H   -1.17749232963365     -2.02120094596857      6.56356219871706
  H   -1.18705575407571     -0.59089381942549      4.18719326554469
  H   -1.72776867820752     -4.60742023950005      5.78353721644401
  C   -1.28945490125041      0.70750804902423      0.95865930031405
  N   -1.48403062348752     -0.43400566258895      1.08112484032130
  C   -1.05056800374806      2.13620573905867      0.82855624089175
  H   0.02765663036957      2.34396340210118      0.90102197814972
  H   -1.57471708370319      2.67802190239354      1.63036967594956
  H   -1.41902006173771      2.49191333317433     -0.14532610857152
