# Supplementary material for: The Effect of N‑Donor Ligands on Activation of [Ru(tpy)(L–py)(AcCN)]2+ Precatalysts in CO2 Reduction Reaction Electrocatalysis
Source: Inorg Chem. 2026 Jun 18;65(26):15164–73. doi: 10.1021/acs.inorgchem.6c02082 (PMC13343509; doi:10.1021/acs.inorgchem.6c02082)
Supplement: Supplementary file 2 [file ic6c02082_si_002.zip › xyz_coordinates/prz/AcCN/SP_t-1Ru_py-prz_AcCN_0/t-1Ru_py-prz_AcCN_0.xyz]

54
symmetry c1
Ru      -1.801546000     -2.545651000      1.253697000
N        0.139160000     -2.903880000      0.653122000
C        1.233564000     -3.120954000      1.421105000
C        2.503379000     -3.318903000      0.909416000
C        2.676876000     -3.299988000     -0.507412000
C        1.571992000     -3.100205000     -1.312396000
C        0.284808000     -2.902993000     -0.750016000
N       -2.087705000     -2.794306000     -0.699164000
C       -0.936701000     -2.753546000     -1.489641000
C       -1.081737000     -2.609623000     -2.870328000
C       -2.364868000     -2.412025000     -3.420593000
C       -3.485577000     -2.266066000     -2.575338000
C       -3.329758000     -2.402107000     -1.195590000
N       -3.827838000     -2.197849000      1.144219000
C       -4.313658000     -2.151770000     -0.179821000
C       -5.687304000     -1.886846000     -0.408069000
C       -6.553451000     -1.659607000      0.644247000
C       -6.040548000     -1.701637000      1.976303000
C       -4.696880000     -1.968242000      2.160027000
N       -2.096486000     -4.505635000      1.705196000
C       -2.276163000     -5.662425000      1.063274000
C       -2.428790000     -6.715247000      1.994879000
C       -2.325708000     -6.131401000      3.244553000
N       -2.125907000     -4.789686000      3.039714000
N       -1.605585000     -2.551541000      3.326180000
C       -1.894203000     -3.735002000      3.934099000
C       -1.938516000     -3.898966000      5.320841000
C       -1.639689000     -2.801231000      6.124693000
C       -1.305589000     -1.581491000      5.512289000
C       -1.303516000     -1.500227000      4.126456000
H       -1.070359000     -0.570635000      3.605388000
H       -2.198827000     -4.863736000      5.756080000
H       -1.057353000     -0.699186000      6.103705000
H       -1.666818000     -2.895300000      7.211427000
H       -4.262160000     -2.006658000      3.162499000
H       -6.051633000     -1.864079000     -1.437631000
H       -6.683596000     -1.531948000      2.841558000
H       -7.609623000     -1.451710000      0.459363000
H       -4.457564000     -2.000292000     -2.996831000
H       -2.479863000     -2.292341000     -4.499986000
H       -0.203569000     -2.614704000     -3.520051000
H        1.052007000     -3.116404000      2.499420000
H        3.344578000     -3.476322000      1.586424000
H        1.675347000     -3.099451000     -2.399823000
H        3.664787000     -3.447928000     -0.949325000
H       -2.594024000     -7.767970000      1.780860000
H       -2.293382000     -5.673019000     -0.024027000
H       -2.365253000     -6.554940000      4.243810000
C       -1.303205000      0.508850000      0.766506000
N       -1.484129000     -0.626917000      0.956774000
C       -1.073295000      1.928193000      0.547562000
H       -0.001949000      2.155241000      0.656706000
H       -1.640475000      2.520257000      1.281945000
H       -1.396339000      2.211290000     -0.465811000
