# Supplementary material for: The Effect of N‑Donor Ligands on Activation of [Ru(tpy)(L–py)(AcCN)]2+ Precatalysts in CO2 Reduction Reaction Electrocatalysis
Source: Inorg Chem. 2026 Jun 18;65(26):15164–73. doi: 10.1021/acs.inorgchem.6c02082 (PMC13343509; doi:10.1021/acs.inorgchem.6c02082)
Supplement: Supplementary file 2 [file ic6c02082_si_002.zip › xyz_coordinates/prz/AcCN/SP_t-1Ru_py-prz_AcCN_2+/t-1Ru_py-prz_AcCN_2+.xyz]

54
symmetry c1
Ru      -1.826455000     -2.424020000      1.242590000
N        0.123197000     -2.827167000      0.674358000
C        1.196784000     -2.958035000      1.471707000
C        2.468439000     -3.231828000      0.968803000
C        2.633220000     -3.374724000     -0.410583000
C        1.520697000     -3.240886000     -1.243549000
C        0.270633000     -2.967138000     -0.682486000
N       -2.056344000     -2.552712000     -0.708394000
C       -0.967209000     -2.810791000     -1.470428000
C       -1.107318000     -2.907047000     -2.858988000
C       -2.376124000     -2.729408000     -3.420698000
C       -3.483200000     -2.463190000     -2.608151000
C       -3.296092000     -2.378014000     -1.224238000
N       -3.863396000     -2.087898000      1.096579000
C       -4.322505000     -2.118584000     -0.195998000
C       -5.675906000     -1.920442000     -0.481514000
C       -6.571838000     -1.687925000      0.563861000
C       -6.090787000     -1.659184000      1.874707000
C       -4.729594000     -1.863789000      2.099069000
N       -2.154631000     -4.390295000      1.624790000
C       -2.436144000     -5.503705000      0.947479000
C       -2.552025000     -6.594413000      1.838681000
C       -2.324729000     -6.076586000      3.098454000
N       -2.085440000     -4.738136000      2.941455000
N       -1.619471000     -2.505415000      3.317625000
C       -1.792752000     -3.728853000      3.870515000
C       -1.689366000     -3.971291000      5.240645000
C       -1.392480000     -2.895199000      6.074233000
C       -1.210838000     -1.624495000      5.514681000
C       -1.331905000     -1.470524000      4.139263000
H       -1.200542000     -0.503238000      3.655052000
H       -1.837175000     -4.974040000      5.639663000
H       -0.977227000     -0.758558000      6.134570000
H       -1.303990000     -3.049835000      7.150674000
H       -4.307291000     -1.850268000      3.104839000
H       -6.022932000     -1.950375000     -1.514308000
H       -6.754046000     -1.481084000      2.721931000
H       -7.631295000     -1.532122000      0.353978000
H       -4.471593000     -2.324434000     -3.045434000
H       -2.503357000     -2.799460000     -4.501898000
H       -0.246084000     -3.115180000     -3.493148000
H        1.018594000     -2.837709000      2.541140000
H        3.309003000     -3.329338000      1.656791000
H        1.621760000     -3.348390000     -2.323442000
H        3.614858000     -3.588512000     -0.836606000
H       -2.774434000     -7.627945000      1.588304000
H       -2.542319000     -5.471296000     -0.134681000
H       -2.313493000     -6.543009000      4.079418000
C       -1.294075000      0.672596000      0.957551000
N       -1.484398000     -0.466963000      1.074224000
C       -1.057444000      2.098643000      0.827144000
H        0.019922000      2.304256000      0.911580000
H       -1.594803000      2.634918000      1.623371000
H       -1.418701000      2.444275000     -0.152690000
