# Supplementary material for: The Effect of N‑Donor Ligands on Activation of [Ru(tpy)(L–py)(AcCN)]2+ Precatalysts in CO2 Reduction Reaction Electrocatalysis
Source: Inorg Chem. 2026 Jun 18;65(26):15164–73. doi: 10.1021/acs.inorgchem.6c02082 (PMC13343509; doi:10.1021/acs.inorgchem.6c02082)
Supplement: Supplementary file 2 [file ic6c02082_si_002.zip › xyz_coordinates/prz/AcCN/SP_t-2Ru_py-prz_AcCN_+/t-2Ru_py-prz_AcCN_+.xyz]

54
symmetry c1
Ru      -1.821411000     -2.397842000      1.253866000
N        0.123207000     -2.805329000      0.679150000
C        1.208612000     -2.934385000      1.472530000
C        2.473946000     -3.221659000      0.981932000
C        2.640197000     -3.386299000     -0.411329000
C        1.534809000     -3.259460000     -1.239653000
C        0.268110000     -2.969730000     -0.694432000
N       -2.056968000     -2.553526000     -0.700019000
C       -0.952464000     -2.825200000     -1.469900000
C       -1.108400000     -2.939189000     -2.852986000
C       -2.385562000     -2.772178000     -3.416641000
C       -3.495972000     -2.495831000     -2.600569000
C       -3.318114000     -2.386927000     -1.219231000
N       -3.856653000     -2.067934000      1.101529000
C       -4.325968000     -2.120543000     -0.207370000
C       -5.696796000     -1.927945000     -0.472793000
C       -6.583477000     -1.688723000      0.566567000
C       -6.090123000     -1.642428000      1.890069000
C       -4.733085000     -1.835705000      2.102636000
N       -2.149455000     -4.364711000      1.612025000
C       -2.425651000     -5.471722000      0.922412000
C       -2.540899000     -6.573796000      1.801558000
C       -2.317589000     -6.069776000      3.067838000
N       -2.082611000     -4.727595000      2.925356000
N       -1.618075000     -2.496932000      3.325095000
C       -1.793734000     -3.727056000      3.866196000
C       -1.696708000     -3.986909000      5.234155000
C       -1.402397000     -2.922510000      6.083962000
C       -1.217196000     -1.645262000      5.538866000
C       -1.332683000     -1.474682000      4.164952000
H       -1.198526000     -0.501578000      3.692265000
H       -1.847668000     -4.994706000      5.619521000
H       -0.985081000     -0.786865000      6.170126000
H       -1.318790000     -3.090386000      7.158828000
H       -4.304908000     -1.807024000      3.106822000
H       -6.049097000     -1.972575000     -1.504357000
H       -6.749789000     -1.458304000      2.739015000
H       -7.645586000     -1.540259000      0.362567000
H       -4.485342000     -2.367702000     -3.041793000
H       -2.515867000     -2.858366000     -4.496592000
H       -0.250034000     -3.155378000     -3.490370000
H        1.030587000     -2.796633000      2.541073000
H        3.313721000     -3.314048000      1.671848000
H        1.634430000     -3.383853000     -2.318949000
H        3.621922000     -3.611191000     -0.832478000
H       -2.759657000     -7.605605000      1.540423000
H       -2.527972000     -5.423987000     -0.159308000
H       -2.306367000     -6.546222000      4.043878000
C       -1.289703000      0.690097000      0.951701000
N       -1.482300000     -0.450621000      1.072661000
C       -1.051977000      2.117653000      0.820064000
H        0.025015000      2.325687000      0.905859000
H       -1.588716000      2.658385000      1.613964000
H       -1.409824000      2.466504000     -0.160055000
